# Supplementary material for: BRCA2 Haploinsufficiency in Telomere Maintenance
Source: Genes (Basel). 2021 Dec 28;13(1):83. doi: 10.3390/genes13010083 (PMC8775325; doi:10.3390/genes13010083)
Supplement: Supplementary file 1 [file genes-13-00083-s001.zip]

Archive with 1 entries (1 files):
- genes-1405928-supplementary.xlsx
