# Supplementary material for: BRCA2 Haploinsufficiency in Telomere Maintenance
Source: Genes (Basel). 2021 Dec 28;13(1):83. doi: 10.3390/genes13010083 (PMC8775325; doi:10.3390/genes13010083)
Supplement: Supplementary file 1 [file genes-13-00083-s001.zip › genes-1405928-supplementary.xlsx]

## Sheet: Table S1
Table S1. Single telomere end (STE) analysis
	STE				EB-6085 (+/-)		Researcher 2								EB-2302 (+/-)	Researcher 2					HSC62N (-/-)	Researcher 2					BRCA2+/+	BRCA2+/-	BRCA2-/-			BRCA2+/+ vs +/-
		Mean EB-0392 BRCA2+/+	13.206		Chromosome number	STE	For 46 chromosomes	STE	x2,145			Chromosome number	STE	For 46 chromosomes	Single telomere	x2,145		Chromosome number	STE	For 46 chromosomes	Single telomere	x2,145					39	8.77067	25.74
					45	4	1.0222	4.08889	8.77067			46	13	1	13	27.885		46	12	1	12	25.74					32.5	30.03	19.305			t-Test: Two-Sample Assuming Unequal Variances							Mean	SEM
					46	14	1	14	30.03			45	13	1.0222	13.2889	28.5047		46	9	1	9	19.305					35.5	47.19	30.03
		Mean from researcher 2 on EB-0392 BRCA2+/+	6.156		46	22	1	22	47.19			46	14	1	14	30.03		46	14	1	14	30.03					14.1833	15.015	38.61				BRCA2+/+	BRCA2+/-				BRCA2+/+	11.916	0.630898
		Mean from researcher 3 on EB-0392 BRCA2+/+	14.057		46	7	1	7	15.015			46	10	1	10	21.45		46	18	1	18	38.61					16.6667	45.045	41.6607			Mean	11.916	21.6383				BRCA2 +/-	21.64	0.744075
		Mean from researcher 1 on EB-0392 BRCA+/+	19.405		46	21	1	21	45.045			45	12	1.0222	12	25.74		45	19	1.0222	19.4222	41.6607					10.6667	19.305	19.305			Variance	50.1521	171.077				BRCA2 -/-	24.12	0.839011
					46	9	1	9	19.305			46	16	1	16	34.32		46	9	1	9	19.305					8.60163	25.74	17.5413			Observations	126	309
		Correction between researchers			46	12	1	12	25.74			46	7	1	7	15.015		45	8	1.0222	8.17778	17.5413					18.6667	42.9	23.595			Hypothesized Mean Difference	0
		Researcher 2	2.14522		46	20	1	20	42.9			46	2	1	2	4.29		46	11	1	11	23.595					10.3871	33.6375	38.1225			df	400
		Researcher 3	0.939461		44	15	1.0455	15.6818	33.6375			46	19	1	19	40.755		44	17	1.0455	17.7727	38.1225					20.7852	47.19	15.015			t Stat	-9.96608
		Researcher 1	0.680546		46	22	1	22	47.19			45	22	1.0222	22.4889	48.2387		46	7	1	7	15.015					14.5045	45.045	19.305			P(T<=t) one-tail	2.40863e-21
					46	21	1	21	45.045			46	13	1	13	27.885		46	9	1	9	19.305					19.3333	19.305	38.1225			t Critical one-tail	1.64867
					46	9	1	9	19.305			46	19	1	19	40.755		44	17	1.0455	17.7727	38.1225					25.3178	32.89	36.465			P(T<=t) two-tail	4.81727e-21
					45	15	1.0222	15.3333	32.89			46	11	1	11	23.595		46	17	1	17	36.465					31	17.16	55.77			t Critical two-tail	1.96591
					46	8	1	8	17.16			46	10	1	10	21.45		46	26	1	26	55.77					4.5303	4.29	34.32			p < 0.0001
					46	2	1	2	4.29			46	22	1	22	47.19		46	16	1	16	34.32					8.66667	34.32	27.885
					46	16	1	16	34.32			45	18	1.0222	18.4	39.468		46	13	1	13	27.885					8.80851	8.58	15.015			BRCA2+/+ vs -/-
					46	4	1	4	8.58			46	14	1	14	30.03		46	7	1	7	15.015					20.1037	27.885	27.885
					46	13	1	13	27.885			46	24	1	24	51.48		46	13	1	13	27.885					8.15603	32.89	25.74			t-Test: Two-Sample Assuming Unequal Variances
					45	15	1.0222	15.3333	32.89			46	17	1	17	36.465		46	12	1	12	25.74					9.13475	30.03	32.175
					46	14	1	14	30.03			46	14	1	14	30.03		46	15	1	15	32.175					16.3333	32.175	17.16				BRCA2+/+	BRCA2-/-
					46	15	1	15	32.175			46	22	1	22	47.19		46	8	1	8	17.16					9.2	40.755	36.2924			Mean	11.916	24.115
					46	19	1	19	40.755			46	29	1	29	62.205		87	32	0.5287	16.9195	36.2924					22.3333	19.305	34.32			Variance	50.1521	121.078
					46	9	1	9	19.305			46	21	1	21	45.045		46	16	1	16	34.32					4.38095	19.305	30.03			Observations	126	172
					46	9	1	9	19.305			46	11	1	11	23.595		46	14	1	14	30.03					18.3333	6.435	34.32			Hypothesized Mean Difference	0
					46	3	1	3	6.435			46	9	1	9	19.305		46	16	1	16	34.32					9.66667	2.145	17.16			df	292
					46	1	1	1	2.145			45	13	1.0222	13.2889	28.5047		46	8	1	8	17.16					4.33333	15.015	32.175			t Stat	-11.6209					BRCA +/+ vs +/- p =		4.81727e-21
					46	7	1	7	15.015			46	17	1	17	36.465		46	15	1	15	32.175					12.2667	32.175	14.6955			P(T<=t) one-tail	3.24546e-26					BRCA +/- vs -/- p =		0.027762
					46	15	1	15	32.175			46	20	1	20	42.9		47	7	0.9787	6.85106	14.6955					15	21.45	41.6607			t Critical one-tail	1.65009					BRCA2+/+ vs -/- p =		6.49093e-26
					46	10	1	10	21.45			46	9	1	9	19.305		45	19	1.0222	19.4222	41.6607					7	20.1825	32.175			P(T<=t) two-tail	6.49093e-26
					44	9	1.0455	9.40909	20.1825			46	20	1	20	42.9		46	15	1	15	32.175					6.63063	34.32	30.03			t Critical two-tail	1.96812
					46	16	1	16	34.32			46	25	1	25	53.625		46	14	1	14	30.03					5.41176	12.87	32.1251			p < 0.0001
					46	6	1	6	12.87			46	22	1	22	47.19		43	14	1.0698	14.9767	32.1251					10.4397	18.8943	36.465
					47	9	0.9787	8.80851	18.8943			46	14	1	14	30.03		46	17	1	17	36.465					9.66667	40.755	26.91			BRCA2+/- vs -/-
					46	19	1	19	40.755			46	12	1	12	25.74		44	12	1.0455	12.5455	26.91					15.3333	53.625	54.8167			t-Test: Two-Sample Assuming Unequal Variances
					46	25	1	25	53.625			46	18	1	18	38.61		45	25	1.0222	25.5556	54.8167					13.3333	27.885	8.58
					46	13	1	13	27.885			45	19	1.0222	19.4222	41.6607		46	4	1	4	8.58					5.16667	10.725	27.4083				BRCA2+/-	BRCA2-/-
					46	5	1	5	10.725			45	12	1.0222	12.2667	26.312		36	10	1.2778	12.7778	27.4083					11.5	10.725	32.175			Mean	21.6383	24.115
					46	5	1	5	10.725			46	13	1	13	27.885		46	15	1	15	32.175					8.34066	21.45	19.305			Variance	171.077	121.078
					46	10	1	10	21.45			46	21	1	21	45.045		46	9	1	9	19.305					13.3759	19.305	21.45			Observations	309	172
					46	9	1	9	19.305			46	17	1	17	36.465		46	10	1	10	21.45					13.4593	21.45	30.6973			Hypothesized Mean Difference	0
					46	10	1	10	21.45			46	9	1	9	19.305		45	14	1.0222	14.3111	30.6973					18.4	38.61	4.81317			df	406
					46	18	1	18	38.61			46	15	1	15	32.175		41	2	1.122	2.2439	4.81317					5.66667	13.156	39.8879			t Stat	-2.20858
					45	6	1.0222	6.13333	13.156			46	19	1	19	40.755		47	19	0.9787	18.5957	39.8879					12.6667	39.468	25.353			P(T<=t) one-tail	0.013881
					45	18	1.0222	18.4	39.468			46	26	1	26	55.77	Average	46.3256			13.4034	28.7502					11.7949	10.6097	39.438			t Critical one-tail	1.64862
					93	10	0.4946	4.94624	10.6097			46	25	1	25	53.625				SEM	0.766841	1.64487					18.8016	27.885	30.987			P(T<=t) two-tail	0.027762
					46	13	1	13	27.885			46	8	1	8	17.16				stdev	5.02851						12.234	23.595	23.475			t Critical two-tail	1.96582
					46	11	1	11	23.595			47	23	0.9787	22.5106	48.2853				n	43						21.6061	53.625	19.719			p < 0.05
					46	25	1	25	53.625			46	13	1	13	27.885											19.0815	32.89	24.414
					45	15	1.0222	15.3333	32.89			92	40	0.5	20	42.9											8	25.74	25.353
					46	12	1	12	25.74			46	28	1	28	60.06											14.2636	40.755	19.6336
					46	19	1	19	40.755			46	32	1	32	68.64											8.54286	36.465	13.7435
					46	17	1	17	36.465			46	18	1	18	38.61											14.6944	43.8533	24.8835
					45	20	1.0222	20.4444	43.8533			45	14	1.0222	14.3111	30.6973											11.4017	30.03	16.902
					46	14	1	14	30.03			46	20	1	20	42.9											6.20635	27.885	8.451
					46	13	1	13	27.885			46	35	1	35	75.075											34	47.19	7.512
					46	22	1	22	47.19			46	15	1	15	32.175											11.3333	17.16	2.817
					46	8	1	8	17.16			46	30	1	30	64.35											20.6667	15.015	15.024
					46	7	1	7	15.015			46	18	1	18	38.61											20.5606	25.74	13.146
					46	12	1	12	25.74			46	11	1	11	23.595											21.6061	30.03	22.0769
					46	14	1	14	30.03			46	18	1	18	38.61											10.3333	27.885	9.59867
				Average	46.6167			12.6485	27.1311			46	16	1	16	34.32											13.4895	28.5047	11.7802
							SEM	0.771047	1.6539			45	21	1.0222	21.4667	46.046											12.79	30.03	15.024
							stdev	5.97251			Average	46.6129			17.2652	37.0339											9.87467	21.45	14.085
							n	60						SEM	0.813862	1.74573											17.2366	25.74	18.0812
														stdev	6.40836	13.7459											20.332	34.32	21.1171
														n	62												15.5555	15.015	15.3579
																											12.512	4.29	32.3955
									Researcher 3							Researcher 3											6.37478	40.755	30.048
								FANCD1-NORD (-/-)	x0,939						FANCD1-Span (-/-)	x0,939											17.986	48.2387	39.2673
					Chromosome number	STE	For 46 chromosomes	STL				Chromosome number	STE	For 46 chromosomes	STL												16.422	27.885	17.0767
					46	27	1	27	25.353			46	27	1	27	25.353											16.422	40.755	24.5155
					46	42	1	42	39.438			46	11	1	11	10.329											15.3072	23.595	17.2776
					46	33	1	33	30.987			43	22	1.0698	23.5349	22.0993											21.7505	21.45	42.255
					46	25	1	25	23.475			45	25	1.0222	25.5556	23.9967											7.70829	47.19	11.268
					46	21	1	21	19.719			46	24	1	24	22.536											8.993	39.468	16.3177
					46	26	1	26	24.414			42	25	1.0952	27.381	25.7107											15.1082	30.03	22.0993
					46	27	1	27	25.353			46	32	1	32	30.048											9.59253	51.48	1.13668
					44	20	1.0455	20.9091	19.6336			46	36	1	36	33.804											7.99378	36.465	19.719
					44	14	1.0455	14.6364	13.7435			46	35	1	35	32.865											14.0379	30.03	19.719
					46	26.5	1	26.5	24.8835			44	26	1.0455	27.1818	25.5237											4.18279	47.19	21.1171
					46	18	1	18	16.902			45	22	1.0222	22.4889	21.1171											3.78653	62.205	4.90841
					46	9	1	9	8.451			45	35	1.0222	35.7778	33.5953											11.7839	45.045	4.79933
					46	8	1	8	7.512			42	32	1.0952	35.0476	32.9097											9.24994	23.595	9.39
					46	3	1	3	2.817			46	34	1	34	31.926											11.9907	19.305	1.878
					46	16	1	16	15.024			46	40	1	40	37.56											16.3509	28.5047	0
					46	14	1	14	13.146			46	30	1	30	28.17											7.1944	36.465	2.00902
					45	23	1.0222	23.5111	22.0769			45	37	1.0222	37.8222	35.5151											10.58	42.9	8.451
					45	10	1.0222	10.2222	9.59867			44	34	1.0455	35.5455	33.3772											14.812	19.305	0
					44	12	1.0455	12.5455	11.7802			45	43	1.0222	43.9556	41.2743											7.77773	42.9	2.10702
					46	16	1	16	15.024			43	37	1.0698	39.5814	37.1669											5.99533	53.625	1.878
					46	15	1	15	14.085			39	27	1.1795	31.8462	29.9035											8.22217	47.19	0.939
					43	18	1.0698	19.2558	18.0812			44	20	1.0455	20.9091	19.6336											4.692	30.03	5.7592
					45	22	1.0222	22.4889	21.1171			45	21	1.0222	21.4667	20.1572											1.67312	25.74	6.573
					45	16	1.0222	16.3556	15.3579			45	20	1.0222	20.4444	19.1973											15.7378	38.61	4.695
					44	33	1.0455	34.5	32.3955			46	10	1	10	9.39											4.08773	41.6607	1.91973
					46	32	1	32	30.048			46	43	1	43	40.377											3.06145	26.312	9.39
					44	40	1.0455	41.8182	39.2673			46	34	1	34	31.926											17.204	27.885	23.9967
					43	17	1.0698	18.186	17.0767			45	30	1.0222	30.6667	28.796											13.0807	45.045	21.597
					37	21	1.2432	26.1081	24.5155			45	31	1.0222	31.6889	29.7559											10.6147	36.465	29.109
					45	18	1.0222	18.4	17.2776			46	34	1	34	31.926											4.90527	19.305	18.78
					46	45	1	45	42.255			45	30	1.0222	30.6667	28.796											2.50967	32.175	15.963
					46	12	1	12	11.268			40	29	1.15	33.35	31.3156											7.52902	40.755	21.0702
					45	17	1.0222	17.3778	16.3177			46	31	1	31	29.109											4.86108	55.77	28.796
					43	22	1.0698	23.5349	22.0993			44	25	1.0455	26.1364	24.542											9.20214	53.625	24.6823
					38	1	1.2105	1.21053	1.13668			45	36	1.0222	36.8	34.5552											1.75473	17.16	11.268
					46	21	1	21	19.719			46	32	1	32	30.048											7.1944	48.2853	25.353
					46	21	1	21	19.719			45	29	1.0222	29.6444	27.8361											3.34623	27.885	10.329
					45	22	1.0222	22.4889	21.1171			45	42	1.0222	42.9333	40.3144											6.91769	42.9	22.0993
					44	5	1.0455	5.22727	4.90841			46	28	1	28	26.292											4.11109	60.06	23.9967
					45	5	1.0222	5.11111	4.79933			47	33	0.9787	32.2979	30.3277											16.67	68.64	22.536
					46	10	1	10	9.39			46	29	1	29	27.231											1.99844	38.61	25.7107
					46	2	1	2	1.878			46	35	1	35	32.865											5.13886	30.6973	30.048
					46	0	1	0	0			47	32	0.9787	31.3191	29.4087											2.99767	42.9	33.804
					43	2	1.0698	2.13953	2.00902			43	34	1.0698	36.3721	34.1534											9.20214	75.075	32.865
					46	9	1	9	8.451			46	27	1	27	25.353											4.79627	32.175	25.5237
					38	0	1.2105	0	0			45	32	1.0222	32.7111	30.7157											10.6147	64.35	21.1171
					41	2	1.122	2.2439	2.10702			45	34	1.0222	34.7556	32.6355											5.474	38.61	33.5953
					46	2	1	2	1.878			45	30	1.0222	30.6667	28.796											5.13886	23.595	32.9097
					46	1	1	1	0.939			46	26	1	26	24.414											5.3958	38.61	31.926
					45	6	1.0222	6.13333	5.7592			44	33	1.0455	34.5	32.3955											12.3333	34.32	37.56
					46	7	1	7	6.573			46	25	1	25	23.475											3.48116	46.046	28.17
					46	5	1	5	4.695			43	24	1.0698	25.6744	24.1083											9.96814	9.534	35.5151
					45	2	1.0222	2.04444	1.91973			45	30	1.0222	30.6667	28.796											7.89629	12.5304	33.3772
					46	10	1	10	9.39			45	34	1.0222	34.7556	32.6355											10.2777	17.025	41.2743
					45	25	1.0222	25.5556	23.9967			46	26	1	26	24.414											6.256	17.3293	37.1669
					46	23	1	23	21.597			46	30	1	30	28.17												21.111	29.9035
					46	31	1	31	29.109			46	28	1	28	26.292												9.74587	19.6336
					46	20	1	20	18.78			44	29	1.0455	30.3182	28.4688												21.792	20.1572
					46	17	1	17	15.963			46	30	1	30	28.17												21.792	19.1973
					41	20	1.122	22.439	21.0702			46	24	1	24	22.536												25.878	9.39
					45	30	1.0222	30.6667	28.796			45	40	1.0222	40.8889	38.3947												24.0409	40.377
					35	20	1.3143	26.2857	24.6823			46	30	1	30	28.17												16.344	31.926
					46	12	1	12	11.268			46	30	1	30	28.17												18.9503	28.796
				Average	44.6984			17.1095	16.0658			45	19	1.0222	19.4222	18.2375												24.516	29.7559
						n=63	SEM	1.39874	1.31342			46	31	1	31	29.109												13.62	31.926
												46	46	1	46	43.194												12.939	28.796
											Average	45.0308			30.6481	28.7785												18.0995	31.3156
													n=66	SEM	0.835228	0.784279												17.706	29.109
																												27.5967	24.542
									Researcher 1							Researcher 1						Researcher 1						22.473	34.5552
								EB-1482 (+/-)	x0,681						EB-1830 (+/-)	x0,681					EB-1690 (+/-)	x0,681						17.4843	30.048
					Chromosome number	STE	For 46 chromosomes	Single telomere				Chromosome number	STE	For 46 chromosomes	Single telomere			Chromosome number	STE	For 46 chromosomes	Single telo- mere							24.2065	27.8361
					46	14	1	14	9.534			41	28	1.122	31.4146	21.3934		45	24	1.0222	24.5333	16.7072						17.025	40.3144
					45	18	1.0222	18.4	12.5304			46	31	1	31	21.111		43	31	1.0698	33.1628	22.5839						12.939	26.292
					46	25	1	25	17.025			44	23	1.0455	24.0455	16.375		36	6	1.2778	7.66667	5.221						6.96133	30.3277
					47	26	0.9787	25.4468	17.3293			46	6	1	6	4.086		37	18	1.2432	22.3784	15.2397						17.706	27.231
					46	31	1	31	21.111			44	12	1.0455	12.5455	8.54345		39	19	1.1795	22.4103	15.2614						28.602	32.865
					45	14	1.0222	14.3111	9.74587			46	18	1	18	12.258		44	6	1.0455	6.27273	4.27173						16.375	29.4087
					92	64	0.5	32	21.792			44	22	1.0455	23	15.663		43	23	1.0698	24.6047	16.7558						13.62	34.1534
					46	32	1	32	21.792			46	21	1	21	14.301		45	17	1.0222	17.3778	11.8343						8.853	25.353
					46	38	1	38	25.878			89	40	0.5169	20.6742	14.0791		43	9	1.0698	9.62791	6.5566						4.767	30.7157
					43	33	1.0698	35.3023	24.0409			49	32	0.9388	30.0408	20.4578		46	24	1	24	16.344						22.473	32.6355
					46	24	1	24	16.344			45	28	1.0222	28.6222	19.4917		46	21	1	21	14.301						21.792	28.796
					81	49	0.5679	27.8272	18.9503			46	27	1	27	18.387		44	27	1.0455	28.2273	19.2228						19.749	24.414
					46	36	1	36	24.516			52	17	0.8846	15.0385	10.2412		44	21	1.0455	21.9545	14.951						10.215	32.3955
					46	20	1	20	13.62			46	23	1	23	15.663		44	15	1.0455	15.6818	10.6793						20.43	23.475
					46	19	1	19	12.939			46	5	1	5	3.405		46	26	1	26	17.706						11.577	24.1083
					45	26	1.0222	26.5778	18.0995			46	15	1	15	10.215		45	29	1.0222	29.6444	20.1879						8.172	28.796
					46	26	1	26	17.706			26	11	1.7692	19.4615	13.2533		46	7	1	7	4.767						17.025	32.6355
					42	37	1.0952	40.5238	27.5967			46	11	1	11	7.491		46	21	1	21	14.301						5.87363	24.414
					46	33	1	33	22.473			44	17	1.0455	17.7727	12.1032		46	30	1	30	20.43						15.4596	28.17
					43	24	1.0698	25.6744	17.4843			46	17	1	17	11.577		46	25	1	25	17.025						26.559	26.292
					44	34	1.0455	35.5455	24.2065			36	3	1.2778	3.83333	2.6105		44	24	1.0455	25.0909	17.0869						17.4843	28.4688
					46	25	1	25	17.025			46	15	1	15	10.215		46	21	1	21	14.301						4.767	28.17
					46	19	1	19	12.939			92	41	0.5	20.5	13.9605		46	28	1	28	19.068						22.2579	22.536
					45	10	1.0222	10.2222	6.96133			46	9	1	9	6.129		46	22	1	22	14.982						18.387	38.3947
					46	26	1	26	17.706			46	9	1	9	6.129		46	22	1	22	14.982						29.283	28.17
					46	42	1	42	28.602			46	12	1	12	8.172		45	36	1.0222	36.8	25.0608						17.025	28.17
					44	23	1.0455	24.0455	16.375			37	16	1.2432	19.8919	13.5464		45	24	1.0222	24.5333	16.7072						17.706	18.2375
					46	20	1	20	13.62			39	12	1.1795	14.1538	9.63877		46	27	1	27	18.387						13.62	29.109
					46	13	1	13	8.853			46	23	1	23	15.663		43	10	1.0698	10.6977	7.28512						17.706	43.194
					46	7	1	7	4.767			46	11	1	11	7.491		88	43	0.5227	22.4773	15.307						9.534
					46	33	1	33	22.473			46	21	1	21	14.301		89	13	0.5169	13	8.853						19.068
					46	32	1	32	21.792			46	12	1	12	8.172		46	9	1	9	6.129						18.7956
					46	29	1	29	19.749			46	10	1	10	6.81		46	35	1	35	23.835						11.577
					46	15	1	15	10.215			42	20	1.0952	21.9048	14.9171		46	20	1	20	13.62						4.086
					46	30	1	30	20.43			46	23	1	23	15.663		92	48	0.5	24	16.344						18.0465
					46	17	1	17	11.577			92	13	0.5	6.5	4.4265		46	13	1	13	8.853						11.577
					46	12	1	12	8.172			46	35	1	35	23.835		45	26	1.0222	26.5778	18.0995						24.516
					46	25	1	25	17.025			41	12	1.122	13.4634	9.16859		46	27	1	27	18.387						12.939
					48	9	0.9583	8.625	5.87363			46	34	1	34	23.154		46	20	1	20	13.62						19.9347
					77	38	0.5974	22.7013	15.4596			47	10	0.9787	9.78723	6.66511		46	27	1	27	18.387						7.491
					46	39	1	39	26.559			42	12	1.0952	13.1429	8.95029		46	21	1	21	14.301						8.853
					43	24	1.0698	25.6744	17.4843			46	27	1	27	18.387		44	23	1.0455	24.0455	16.375						14.301
					46	7	1	7	4.767			42	20	1.0952	21.9048	14.9171		46	29	1	29	19.749						21.792
					38	27	1.2105	32.6842	22.2579			40	15	1.15	17.25	11.7473		44	12	1.0455	12.5455	8.54345						21.3934
					46	27	1	27	18.387			90	46	0.5111	23.5111	16.0111		44	18	1.0455	18.8182	12.8152						21.111
					46	43	1	43	29.283			43	28	1.0698	29.9535	20.3983		46	16	1	16	10.896						16.375
					46	25	1	25	17.025			46	22	1	22	14.982		45	12	1.0222	12.2667	8.3536						4.086
					46	26	1	26	17.706			46	12	1	12	8.172		46	24	1	24	16.344						8.54345
					46	20	1	20	13.62			46	27	1	27	18.387		45	24	1.0222	24.5333	16.7072						12.258
					46	26	1	26	17.706			46	18	1	18	12.258		46	27	1	27	18.387						15.663
					46	14	1	14	9.534			46	21	1	21	14.301		90	53	0.5111	27.0889	18.4475						14.301
					46	28	1	28	19.068			46	24	1	24	16.344		46	22	1	22	14.982						14.0791
					45	27	1.0222	27.6	18.7956			46	26	1	26	17.706		46	35	1	35	23.835						20.4578
					46	17	1	17	11.577			46	17	1	17	11.577		46	32	1	32	21.792						19.4917
					46	6	1	6	4.086			46	13	1	13	8.853		45	5	1.0222	5.11111	3.48067						18.387
					92	53	0.5	26.5	18.0465			46	20	1	20	13.62		41	15	1.122	16.8293	11.4607						10.2412
					46	17	1	17	11.577			46	6	1	6	4.086		46	17	1	17	11.577						15.663
					46	36	1	36	24.516			46	20	1	20	13.62		41	7	1.122	7.85366	5.34834						3.405
					46	19	1	19	12.939			46	12	1	12	8.172		43	31	1.0698	33.1628	22.5839						10.215
					44	28	1.0455	29.2727	19.9347			46	22	1	22	14.982		45	26	1.0222	26.5778	18.0995						13.2533
					46	11	1	11	7.491			45	29	1.0222	29.6444	20.1879			n=60	average	21.7259	14.7953						7.491
					46	13	1	13	8.853			45	29	1.0222	29.6444	20.1879				SEM	0.997641	0.679393						12.1032
					46	21	1	21	14.301			46	21	1	21	14.301												11.577
					46	32	1	32	21.792		Average	47.6032			18.9476	12.9033												2.6105
				Average	48.0156			24.3583	16.588				n=63	SEM	0.961801	0.654987												10.215
						n=64	SEM	1.13722	0.774444																			13.9605
																												6.129
																												6.129
			EB-0392 BRCA2+/+									EB-6457 BRCA2+/+			Researcher 4													8.172
	Chr. No.	STE (res 2)	STE (res 2) correct	STE (3)	STE (3)	STE (1)	STE (1)	MEAN STE	STE (4)	STE (4)		Chr. No.	STE		x0,782													13.5464
	46					39	39	39	39	39		40	15	17.25	13.4895													9.63877
	46			30	30	35	35	32.5	28	28		45	16	16.3556	12.79													15.663
	46			26	26	45	45	35.5	39	39		51	14	12.6275	9.87467													7.491
	40	7	8.05	10	11.5	20	23	14.1833	18	20.7		48	23	22.0417	17.2366													14.301
	46	6	6	15	15	29	29	16.6667	26	26		46	26	26	20.332													8.172
	46	4	4	12	12	16	16	10.6667	15	15		37	16	19.8919	15.5555													6.81
	41	4	4.4878	9	10.0976	10	11.2195	8.60163	12	13.4634		46	16	16	12.512													14.9171
	46	8	8	22	22	26	26	18.6667	25	25		79	14	8.1519	6.37478													15.663
	31	4	5.93548			10	14.8387	10.3871	13	19.2903		34	17	23	17.986													4.4265
	45	6	6.13333	26	26.5778	29	29.6444	20.7852	29	29.6444		46	21	21	16.422													23.835
	37	5	6.21622	10	12.4324	20	24.8649	14.5045	14	17.4054		46	21	21	16.422													9.16859
	46	10	10	20	20	28	28	19.3333	29	29		47	20	19.5745	15.3072													23.154
	43	13	13.907	28	29.9535	30	32.093	25.3178	27	28.8837		43	26	27.814	21.7505													6.66511
	46			23	23	39	39	31	36	36		42	9	9.85714	7.70829													8.95029
	44	1	1.04545	3	3.13636	9	9.40909	4.5303	7	7.31818		48	12	11.5	8.993													18.387
	46	7	7	8	8	11	11	8.66667	18	18		50	21	19.32	15.1082													14.9171
	47	2	1.95745	10	9.78723	15	14.6809	8.80851	18	17.617		45	12	12.2667	9.59253													11.7473
	45	6	6.13333	20	20.4444	33	33.7333	20.1037	18	18.4		45	10	10.2222	7.99378													16.0111
	47	7	6.85106	9	8.80851	9	8.80851	8.15603	10	9.78723		41	16	17.9512	14.0379													20.3983
	47	6	5.87234	11	10.766	11	10.766	9.13475	16	15.6596		43	5	5.34884	4.18279													14.982
	46	8.5	8.5	18.5	18.5	22	22	16.3333	15	15		57	6	4.84211	3.78653													8.172
	40	8	9.2					9.2	21	24.15		58	19	15.069	11.7839													18.387
	46	11	11	23	23	33	33	22.3333	25	25		35	9	11.8286	9.24994													12.258
	42	2	2.19048	3	3.28571	7	7.66667	4.38095	5	5.47619		48	16	15.3333	11.9907													14.301
	46	7	7	20	20	28	28	18.3333	21	21		44	20	20.9091	16.3509													16.344
	46	6	6	10	10	13	13	9.66667	11	11		35	7	9.2	7.1944													17.706
	46	3	3	4	4	6	6	4.33333	4	4		51	15	13.5294	10.58													11.577
	45	3	3.06667	15	15.3333	18	18.4	12.2667	19	19.4222		51	21	18.9412	14.812													8.853
	46	7	7	16	16	22	22	15	22	22		37	8	9.94595	7.77773													13.62
	92	4	2	8	4	30	15	7	25	12.5		48	8	7.66667	5.99533													4.086
	37	5	6.21622	5	6.21622	6	7.45946	6.63063	4	4.97297		35	8	10.5143	8.22217													13.62
	34	3	4.05882			5	6.76471	5.41176	3	4.05882		46	6	6	4.692													8.172
	47	4	3.91489	12	11.7447	16	15.6596	10.4397	14	13.7021		43	2	2.13953	1.67312													14.982
	46	7	7	10	10	12	12	9.66667	18	18		48	21	20.125	15.7378													20.1879
	43	7	7.48837	14	14.9767	22	23.5349	15.3333	25	26.7442		44	5	5.22727	4.08773													20.1879
	46	6	6	14	14	20	20	13.3333	14	14		47	4	3.91489	3.06145													14.301
	46	3.5	3.5	5	5	7	7	5.16667	5	5		46	22	22	17.204													16.7072
	46	4.5	4.5	15	15	15	15	11.5	15	15		44	16	16.7273	13.0807													22.5839
	91	10	5.05495	9.5	4.8022	30	15.1648	8.34066	25	12.6374		61	18	13.5738	10.6147													5.221
	47	5	4.89362	15	14.6809	21	20.5532	13.3759	21	20.5532		44	6	6.27273	4.90527													15.2397
	45	5	5.11111	14	14.3111	20.5	20.9556	13.4593	19	19.4222		43	3	3.2093	2.50967													15.2614
	50	7	6.44	24	22.08	29	26.68	18.4	25	23		43	9	9.62791	7.52902													4.27173
	46	4	4	5	5	8	8	5.66667	5	5		37	5	6.21622	4.86108													16.7558
	46	8.5	8.5	12.5	12.5	17	17	12.6667	15	15		43	11	11.7674	9.20214													11.8343
	39	5	5.89744			15	17.6923	11.7949	12	14.1538		41	2	2.2439	1.75473													6.5566
	42	7.5	8.21429	15	16.4286	29	31.7619	18.8016	13	14.2381		40	8	9.2	7.1944													16.344
	47			8	7.82979	17	16.6383	12.234	14	13.7021		43	4	4.27907	3.34623													14.301
	44	9	9.40909	24	25.0909	29	30.3182	21.6061	24	25.0909		52	10	8.84615	6.91769													19.2228
	45	8	8.17778	21	21.4667	27	27.6	19.0815	26	26.5778		35	4	5.25714	4.11109													14.951
	46	6	6	9	9	9	9	8	11	11		41	19	21.3171	16.67													10.6793
	43	6	6.4186	15	16.0465	19	20.3256	14.2636	13	13.907		36	2	2.55556	1.99844													17.706
	35	3	3.94286			10	13.1429	8.54286	11	14.4571		42	6	6.57143	5.13886													20.1879
	48	5	4.79167	19	18.2083	22	21.0833	14.6944	26	24.9167		36	3	3.83333	2.99767													4.767
	39	4	4.71795	11	12.9744	14	16.5128	11.4017	20	23.5897		43	11	11.7674	9.20214													14.301
	42	3	3.28571	6	6.57143	8	8.7619	6.20635	9	9.85714		60	8	6.13333	4.79627													20.43
	46			29	29	39	39	34	28	28		61	18	13.5738	10.6147													17.025
	46	4	4	13	13	17	17	11.3333	16	16		46	7	7	5.474													17.0869
	46	13	13	19	19	30	30	20.6667	24	24		49	7	6.57143	5.13886													14.301
	44	9	9.40909	23	24.0455	27	28.2273	20.5606	27	28.2273		40	6	6.9	5.3958													19.068
	44	8	8.36364	24	25.0909	30	31.3636	21.6061	25	26.1364		35	12	15.7714	12.3333													14.982
	46	4	4	11	11	16	16	10.3333	14	14		31	3	4.45161	3.48116													14.982
Mean								14.5882		18.6502		83	23	12.747	9.96814													25.0608
			6.15636		14.0572		19.405	13.2062				41	9	10.0976	7.89629													16.7072
Correction factor			2.14512		0.939462		0.680556			0.782199		42	12	13.1429	10.2777													18.387
												46	8	8	6.256													7.28512
												45.4308		12.031	9.40823													15.307
Metaphase no								61																				8.853
																												6.129
																												23.835
												Metaphase no.			65													13.62
																												16.344
																												8.853
																												18.0995
																												18.387
																												13.62
																												18.387
																												14.301
																												16.375
																												19.749
																												8.54345
																												12.8152
																												10.896
																												8.3536
																												16.344
																												16.7072
																												18.387
																												18.4475
																												14.982
																												23.835
																												21.792
																												3.48067
																												11.4607
																												11.577
																												5.34834
																												22.5839
																												18.0995

## Sheet: Table S2
Table S2. Analysis of telomere free ends (TFE)
	TFE
		Mean BRCA2+/+	2.193					6085 (+/-)	Researcher 2					2302 (+/-)	Researcher 2					HSC62N (-/-)	Researcher 2
					Chromosome number	TFE	For 46 chromosomes	TFE	x1,766		Chromosome number	TFE	For 46 chromosomes	TFE	x1,766		Chromosome number	TFE	For 46 chromosomes	TFE	x1,766			BRCA2+/+	BRCA2+/-	BRCA2-/-			BRCA2+/+ vs +/-							Mean	SEM
					45	1	1.0222	1.02222	1.80524		46	15	1	15	26.49		46	3	1	3	5.298			16	1.80524	5.298
		Mean from researher 2 on BRCA2+/+	1.242		46	0	1	0	0		45	9	1.0222	9.2	16.2472		46	1	1	1	1.766			7.5	0	1.766			t-Test: Two-Sample Assuming Unequal Variances						BRCA2+/+	2.483	0.230541
		Mean from researcher 3 on BRCA2+/+	1.636		46	2	1	2	3.532		46	1	1	1	1.766		46	3	1	3	5.298			6.5	3.532	5.298									BRCA2 +/-	3.757	0.239592
		Mean from researcher 1 on BRCA+/+	3.702		46	3	1	3	5.298		46	1	1	1	1.766		46	6	1	6	10.596			0	5.298	10.596				BRCA2+/+	BRCA2+/-				BRCA2 -/-	14.727	1.11107
					46	7	1	7	12.362		45	2	1.0222	2	3.532		45	3	1.0222	3.06667	5.41573			10.3333	12.362	5.41573			Mean	2.48273	3.75651
		Correction between researchers			46	1	1	1	1.766		46	9	1	9	15.894		46	1	1	1	1.766			2.33333	1.766	1.766			Variance	6.69677	17.738
		Researcher 2	1.7657		46	3	1	3	5.298		46	5	1	5	8.83		45	0	1.0222	0	0			0.747967	5.298	0			Observations	126	309
		Researcher 3	1.34046		46	1	1	1	1.766		46	0	1	0	0		46	0	1	0	0			2.66667	1.766	0			Hypothesized Mean Difference	0
		Researcher 1	0.592382		44	2	1.0455	2.09091	3.69255		46	5	1	5	8.83		44	3	1.0455	3.13636	5.53882			2.22581	3.69255	5.53882			df	367
					46	1	1	1	1.766		45	4	1.0222	4.08889	7.22098		46	2	1	2	3.532			4.42963	1.766	3.532			t Stat	-3.83097
					46	4	1	4	7.064		46	5	1	5	8.83		46	1	1	1	1.766			0.414414	7.064	1.766			P(T<=t) one-tail	7.50507e-05
					46	1	1	1	1.766		46	6	1	6	10.596		44	2	1.0455	2.09091	3.69255			8	1.766	3.69255			t Critical one-tail	1.64902
					45	1	1.0222	1.02222	1.80524		46	2	1	2	3.532		46	2	1	2	3.532			3.56589	1.80524	3.532			P(T<=t) two-tail	0.000150101
					46	1	1	1	1.766		46	1	1	1	1.766		46	8	1	8	14.128			6.33333	1.766	14.128			t Critical two-tail	1.96645
					46	0	1	0	0		46	5	1	5	8.83		46	4	1	4	7.064			2.09091	0	7.064			p < 0.001
					46	2	1	2	3.532		45	7	1.0222	7.15556	12.6367		46	2	1	2	3.532			0.666667	3.532	3.532
					46	0	1	0	0		46	10	1	10	17.66		46	0	1	0	0			0	0	0			BRCA +/+ vs -/-
					46	7	1	7	12.362		46	4	1	4	7.064		46	5	1	5	8.83			4.08889	12.362	8.83
					45	4	1.0222	4.08889	7.22098		46	2	1	2	3.532		46	2	1	2	3.532			0	7.22098	3.532			t-Test: Two-Sample Assuming Unequal Variances
					46	5	1	5	8.83		46	4	1	4	7.064		46	5	1	5	8.83			1.63121	8.83	8.83
					46	4	1	4	7.064		46	2	1	2	3.532		46	1	1	1	1.766			1	7.064	1.766				BRCA2+/+	BRCA2-/-
					46	9	1	9	15.894		46	1	1	1	1.766		87	7	0.5287	3.70115	6.53623			4.6	15.894	6.53623			Mean	2.48273	14.7266				BRCA +/+ vs +/- p=		0.000150101
					46	9	1	9	15.894		46	7	1	7	12.362		46	1	1	1	1.766			3.66667	15.894	1.766			Variance	6.69677	212.331				BRCA +/- vs -/- p=		3.85259e-18
					46	0	1	0	0		46	1	1	1	1.766		46	2	1	2	3.532			0	0	3.532			Observations	126	172				BRCA+/+ vs -/- p=		2.23239e-21
					46	0	1	0	0		46	1	1	1	1.766		46	5	1	5	8.83			2.66667	0	8.83			Hypothesized Mean Difference	0
					46	0	1	0	0		45	5	1.0222	5.11111	9.02622		46	0	1	0	0			0	0	0			df	186
					46	0	1	0	0		46	5	1	5	8.83		46	2	1	2	3.532			0	0	3.532			t Stat	-10.7901
					46	4	1	4	7.064		46	4	1	4	7.064		47	2	0.9787	1.95745	3.45685			2.38519	7.064	3.45685			P(T<=t) one-tail	1.08757e-21
					46	0	1	0	0		46	4	1	4	7.064		45	3	1.0222	3.06667	5.41573			3.33333	0	5.41573			t Critical one-tail	1.65309
					44	10	1.0455	10.4545	18.4627		46	3	1	3	5.298		46	3	1	3	5.298			0.416667	18.4627	5.298			P(T<=t) two-tail	2.17515e-21
					46	5	1	5	8.83		46	1	1	1	1.766		46	1	1	1	1.766			0	8.83	1.766			t Critical two-tail	1.9728
					46	1	1	1	1.766		46	4	1	4	7.064		43	5	1.0698	5.34884	9.44605			0	1.766	9.44605			p < 0.0001
					47	1	0.9787	0.978723	1.72843		46	2	1	2	3.532		46	4	1	4	7.064			1.30496	1.72843	7.064
					46	3	1	3	5.298		46	3	1	3	5.298		44	3	1.0455	3.13636	5.53882			1	5.298	5.53882			BRCA+/- vs -/-
					46	4	1	4	7.064		46	2	1	2	3.532		45	4	1.0222	4.08889	7.22098			1.78295	7.064	7.22098
					46	4	1	4	7.064		45	7	1.0222	7.15556	12.6367		46	2	1	2	3.532			1.66667	7.064	3.532			t-Test: Two-Sample Assuming Unequal Variances
					46	0	1	0	0		45	0	1.0222	0	0		36	2	1.2778	2.55556	4.51311			1	0	4.51311
					46	0	1	0	0		46	1	1	1	1.766		46	3	1	3	5.298			1.66667	0	5.298				BRCA2+/-	BRCA2-/-
					46	1	1	1	1.766		46	5	1	5	8.83		46	0	1	0	0			0.421245	1.766	0			Mean	3.75651	14.7266
					46	3	1	3	5.298		46	7	1	7	12.362		46	3	1	3	5.298			3.26241	5.298	5.298			Variance	17.738	212.331
					46	1	1	1	1.766		46	3	1	3	5.298		45	0	1.0222	0	0			0.17037	1.766	0			Observations	309	172
					46	2	1	2	3.532		46	5	1	5	8.83		41	1	1.122	1.12195	1.98137			3.98667	3.532	1.98137			Hypothesized Mean Difference	0
					45	0	1.0222	0	0		46	5	1	5	8.83		47	3	0.9787	2.93617	5.18528			3.33333	0	5.18528			df	187
					45	6	1.0222	6.13333	10.8315		46	5	1	5	8.83				average	2.51644	4.44404			2	10.8315	24.138			t Stat	-9.65159
					93	0	0.4946	0	0		46	7	1	7	12.362				SEM	0.274243	0.48349	0.484313		2.94872	0	20.115			P(T<=t) one-tail	1.92629e-18
					46	1	1	1	1.766		46	0	1	0	0				stdev	1.79833				3.83333	1.766	18.774			t Critical one-tail	1.65304
					46	0	1	0	0		47	3	0.9787	2.93617	5.18528				n	43				0.978723	0	8.046			P(T<=t) two-tail	3.85259e-18
					46	4	1	4	7.064		46	6	1	6	10.596									2.09091	7.064	5.364			t Critical two-tail	1.97273
					45	3	1.0222	3.06667	5.41573		92	16	0.5	8	14.128									4.42963	5.41573	12.069			p < 0.0001
					46	5	1	5	8.83		46	10	1	10	17.66									0.333333	8.83	8.046
					46	1	1	1	1.766		46	13	1	13	22.958									1.78295	1.766	2.80391
					46	4	1	4	7.064		46	1	1	1	1.766									0.657143	7.064	7.00977
					45	3	1.0222	3.06667	5.41573		45	4	1.0222	4.08889	7.22098									0.319444	5.41573	30.1725
					46	1	1	1	1.766		46	9	1	9	15.894									3.1453	1.766	4.023
					46	3	1	3	5.298		46	9	1	9	15.894									0	5.298	2.682
					46	1	1	1	1.766		46	2	1	2	3.532									3	1.766	4.023
					46	5	1	5	8.83		46	6	1	6	10.596									4	8.83	0
					46	0	1	0	0		46	2	1	2	3.532									3.33333	0	0
					46	2	1	2	3.532		46	0	1	0	0									2.43939	3.532	12.069
					46	1	1	1	1.766		46	1	1	1	1.766									2.78788	1.766	16.4496
							average	2.4654	4.3539		46	3	1	3	5.298									1	26.49	1.3708
							SEM	0.323806	0.571841		45	3	1.0222	3.06667	5.41573									2.5737	16.2472	5.60782
							Stdev	2.50819	4.42946				Average	4.3194	7.62806									0.762578	1.766	2.682
							n	60					SEM	0.413573	0.73037									2.01859	1.766	6.705
													stdev	3.25648										9.29392	3.532	12.911
													n	62										2.238	15.894	10.9664
																								2.78238	8.83	4.1124
																								0.746	0	21.0293
																								1.73752	8.83	8.046
								FANCD1-NORD (-/-)	Researcher 3					FANCD1-Span (-/-)	Researcher 3									8.07435	7.22098	21.0293
					Chromosome number	TFE	For 46 chromosomes	TFE	x1,341		Chromosome number	TFE	For 46 chromosomes	TFE	x1,341									11.19	8.83	17.2147
					46	18	1	18	24.138		46	15	1	15	20.115									8.952	10.596	6.66876
					46	15	1	15	20.115		46	3	1	3	4.023									3.65064	3.532	4.1124
					46	14	1	14	18.774		43	12	1.0698	12.8372	17.2147									2.39414	1.766	22.797
					46	6	1	6	8.046		45	7	1.0222	7.15556	9.5956									0	8.83	4.023
					46	4	1	4	5.364		46	22	1	22	29.502									8.579	12.6367	4.1124
					46	9	1	9	12.069		42	6	1.0952	6.57143	8.81229									0.68632	17.66	7.17279
					46	6	1	6	8.046		46	24	1	24	32.184									2.28773	7.064	0
					44	2	1.0455	2.09091	2.80391		46	28	1	28	37.548									1.52516	3.532	9.387
					44	5	1.0455	5.22727	7.00977		46	17	1	17	22.797									3.3479	7.064	8.046
					46	22.5	1	22.5	30.1725		44	11	1.0455	11.5	15.4215									1.59609	3.532	13.708
					46	3	1	3	4.023		45	14	1.0222	14.3111	19.1912									0.602035	1.766	0
					46	2	1	2	2.682		45	36	1.0222	36.8	49.3488									5.3249	12.362	1.3708
					46	3	1	3	4.023		42	21	1.0952	23	30.843									0.980457	1.766	2.682
					46	0	1	0	0		46	20	1	20	26.82									1.42983	1.766	1.341
					46	0	1	0	0		46	45	1	45	60.345									3.11964	9.02622	0
					46	9	1	9	12.069		46	43	1	43	57.663									0.980457	8.83	0
					45	12	1.0222	12.2667	16.4496		45	27	1.0222	27.6	37.0116									2.69145	7.064	0
					45	1	1.0222	1.02222	1.3708		44	34	1.0455	35.5455	47.6665									4.03718	7.064	0
					44	4	1.0455	4.18182	5.60782		45	17	1.0222	17.3778	23.3036									1.85492	5.298	0
					46	2	1	2	2.682		43	28	1.0698	29.9535	40.1676									1.42983	1.766	2.682
					46	5	1	5	6.705		39	34	1.1795	40.1026	53.7775									6.8632	7.064	0
					43	9	1.0698	9.62791	12.911		44	13	1.0455	13.5909	18.2254									2.238	3.532	2.7416
					45	8	1.0222	8.17778	10.9664		45	10	1.0222	10.2222	13.708									1.59609	5.298	0
					45	3	1.0222	3.06667	4.1124		45	10	1.0222	10.2222	13.708									5.00442	3.532	1.341
					44	15	1.0455	15.6818	21.0293		46	6	1	6	8.046									1.55982	12.6367	0
					46	6	1	6	8.046		46	20	1	20	26.82									0.730128	0	2.682
					44	15	1.0455	15.6818	21.0293		46	41	1	41	54.981									2.238	1.766	12.3372
					43	12	1.0698	12.8372	17.2147		45	34	1.0222	34.7556	46.6072									2.33973	8.83	5.364
					37	4	1.2432	4.97297	6.66876		45	20	1.0222	20.4444	27.416									4.50046	12.362	17.433
					45	3	1.0222	3.06667	4.1124		46	22	1	22	29.502									0	5.298	6.705
					46	17	1	17	22.797		45	27	1.0222	27.6	37.0116									2.39414	8.83	0
					46	3	1	3	4.023		40	26	1.15	29.9	40.0959									3.19219	8.83	4.51361
					45	3	1.0222	3.06667	4.1124		46	35	1	35	46.935									0.927459	8.83	15.0788
					43	5	1.0698	5.34884	7.17279		44	21	1.0455	21.9545	29.441									0.798047	12.362	3.52491
					38	0	1.2105	0	0		45	33	1.0222	33.7333	45.2364									1.67395	0	6.705
					46	7	1	7	9.387		46	19	1	19	25.479									1.7158	5.18528	20.115
					46	6	1	6	8.046		45	32	1.0222	32.7111	43.8656									0	10.596	4.023
					45	10	1.0222	10.2222	13.708		45	18	1.0222	18.4	24.6744									1.97977	14.128	17.2147
					44	0	1.0455	0	0		46	18	1	18	24.138									0.980457	17.66	9.5956
					45	1	1.0222	1.02222	1.3708		47	9	0.9787	8.80851	11.8122									1.67395	22.958	29.502
					46	2	1	2	2.682		46	22	1	22	29.502									0.953222	1.766	8.81229
					46	1	1	1	1.341		46	19	1	19	25.479									0	7.22098	32.184
					46	0	1	0	0		47	16	0.9787	15.6596	20.9995									0	15.894	37.548
					43	0	1.0698	0	0		43	19	1.0698	20.3256	27.2566									0.798047	15.894	22.797
					46	0	1	0	0		46	15	1	15	20.115									2.85967	3.532	15.4215
					38	0	1.2105	0	0		45	24	1.0222	24.5333	32.8992									2.25023	10.596	19.1912
					41	0	1.122	0	0		45	23	1.0222	23.5111	31.5284									0.746	3.532	49.3488
					46	2	1	2	2.682		45	17	1.0222	17.3778	23.3036									1.40065	0	30.843
					46	0	1	0	0		46	16	1	16	21.456									0	1.766	26.82
					45	2	1.0222	2.04444	2.7416		44	19	1.0455	19.8636	26.6371									0.980457	5.298	60.345
					46	0	1	0	0		46	22	1	22	29.502									0	5.41573	57.663
					46	1	1	1	1.341		43	11	1.0698	11.7674	15.7801									1.65378	2.368	37.0116
					45	0	1.0222	0	0		45	29	1.0222	29.6444	39.7532									1.67395	3.63093	47.6665
					46	2	1	2	2.682		45	22	1.0222	22.4889	30.1576									2.45114	4.144	23.3036
					45	9	1.0222	9.2	12.3372		46	13	1	13	17.433									1.492	2.31762	40.1676
					46	4	1	4	5.364		46	12	1	12	16.092										4.736	53.7775
					46	13	1	13	17.433		46	13	1	13	17.433										1.21031	18.2254
					46	5	1	5	6.705		44	23	1.0455	24.0455	32.245										2.072	13.708
					46	0	1	0	0		46	18	1	18	24.138										1.184	13.708
					41	3	1.122	3.36585	4.51361		46	11	1	11	14.751										2.96	8.046
					45	11	1.0222	11.2444	15.0788		45	15	1.0222	15.3333	20.562										6.96633	26.82
					35	2	1.3143	2.62857	3.52491		46	40	1	40	53.64										2.96	54.981
					46	5	1	5	6.705		46	23	1	23	30.843										5.04296	46.6072
							average	5.37373	7.20617		45	8	1.0222	8.17778	10.9664										2.368	27.416
											46	10	1	10	13.41										0	29.502
											46	38	1	38	50.958										0.592	37.0116
							n	63					Average	21.3307	28.6045										1.21031	40.0959
																									1.184	46.935
																									3.89029	29.441
													n	66											0.592	45.2364
																									3.79981	25.479
																									7.42691	43.8656
								1482 (+/-)	Researcher 1					1830 (+/-)	Researcher 1					1690 (+/-)	Researcher 1				1.776	24.6744
					Chromosome number	TFE	For 46 chromosomes	TFE	x0,592		Chromosome number	TFE	For 46 chromosomes	TFE	x0,592		Chromosome number	TFE	For 46 chromosomes	TFE	x0,592				2.368	24.138
					46	4	1	4	2.368		41	18	1.122	20.1951	11.9555		45	15	1.0222	15.3333	9.07733				1.21031	11.8122
					45	6	1.0222	6.13333	3.63093		46	4	1	4	2.368		43	13	1.0698	13.907	8.23293				1.184	29.502
					46	7	1	7	4.144		44	2	1.0455	2.09091	1.23782		36	0	1.2778	0	0				8.88	25.479
					47	4	0.9787	3.91489	2.31762		46	1	1	1	0.592		37	3	1.2432	3.72973	2.208				4.33236	20.9995
					46	8	1	8	4.736		44	2	1.0455	2.09091	1.23782		39	1	1.1795	1.17949	0.698256				1.776	27.2566
					45	2	1.0222	2.04444	1.21031		46	0	1	0	0		44	0	1.0455	0	0				0.592	20.115
					92	7	0.5	3.5	2.072		44	2	1.0455	2.09091	1.23782		43	5	1.0698	5.34884	3.16651				0.592	32.8992
					46	2	1	2	1.184		46	6	1	6	3.552		45	3	1.0222	3.06667	1.81547				4.144	31.5284
					46	5	1	5	2.96		89	3	0.5169	1.55056	0.917933		43	1	1.0698	1.06977	0.633302				1.776	23.3036
					43	11	1.0698	11.7674	6.96633		49	5	0.9388	4.69388	2.77878		46	5	1	5	2.96				2.368	21.456
					46	5	1	5	2.96		45	6	1.0222	6.13333	3.63093		46	4	1	4	2.368				2.368	26.6371
					81	15	0.5679	8.51852	5.04296		46	1	1	1	0.592		44	1	1.0455	1.04545	0.618909				2.96	29.502
					46	4	1	4	2.368		52	2	0.8846	1.76923	1.04738		44	6	1.0455	6.27273	3.71345				1.184	15.7801
					46	0	1	0	0		46	4	1	4	2.368		44	4	1.0455	4.18182	2.47564				0	39.7532
					46	1	1	1	0.592		46	1	1	1	0.592		46	5	1	5	2.96				2.368	30.1576
					45	2	1.0222	2.04444	1.21031		46	1	1	1	0.592		45	1	1.0222	1.02222	0.605156				0	17.433
					46	2	1	2	1.184		26	0	1.7692	0	0		46	0	1	0	0				0.707325	16.092
					42	6	1.0952	6.57143	3.89029		46	0	1	0	0		46	4	1	4	2.368				4.736	17.433
					46	1	1	1	0.592		44	4	1.0455	4.18182	2.47564		46	2	1	2	1.184				5.69972	32.245
					43	6	1.0698	6.4186	3.79981		46	0	1	0	0		46	7	1	7	4.144				0.592	24.138
					44	12	1.0455	12.5455	7.42691		36	0	1.2778	0	0		44	7	1.0455	7.31818	4.33236				0.716632	14.751
					46	3	1	3	1.776		46	3	1	3	1.776		46	1	1	1	0.592				2.368	20.562
					46	4	1	4	2.368		92	4	0.5	2	1.184		46	6	1	6	3.552				1.776	53.64
					45	2	1.0222	2.04444	1.21031		46	0	1	0	0		46	8	1	8	4.736				2.368	30.843
					46	2	1	2	1.184		46	0	1	0	0		46	4	1	4	2.368				4.144	10.9664
					46	15	1	15	8.88		46	0	1	0	0		45	5	1.0222	5.11111	3.02578				1.184	13.41
					44	7	1.0455	7.31818	4.33236		37	1	1.2432	1.24324	0.736		45	6	1.0222	6.13333	3.63093				3.552	50.958
					46	3	1	3	1.776		39	1	1.1795	1.17949	0.698256		46	13	1	13	7.696				0.592
					46	1	1	1	0.592		46	10	1	10	5.92		43	1	1.0698	1.06977	0.633302				3.552
					46	1	1	1	0.592		46	0	1	0	0		88	8	0.5227	4.18182	2.47564				4.84124
					46	7	1	7	4.144		46	2	1	2	1.184		89	2	0.5169	2	1.184				0.592
					46	3	1	3	1.776		46	0	1	0	0		46	1	1	1	0.592				0.592
					46	4	1	4	2.368		46	3	1	3	1.776		46	6	1	6	3.552				2.072
					46	4	1	4	2.368		42	1	1.0952	1.09524	0.648381		46	5	1	5	2.96				1.184
					46	5	1	5	2.96		46	1	1	1	0.592		92	10	0.5	5	2.96				5.92
					46	2	1	2	1.184		92	0	0.5	0	0		46	1	1	1	0.592				1.776
					46	0	1	0	0		46	6	1	6	3.552		45	9	1.0222	9.2	5.4464				3.09455
					46	4	1	4	2.368		41	1	1.122	1.12195	0.664195		46	5	1	5	2.96				0.592
					48	0	0.9583	0	0		46	4	1	4	2.368		46	3	1	3	1.776				1.184
					77	2	0.5974	1.19481	0.707325		47	2	0.9787	1.95745	1.15881		46	12	1	12	7.104				0.592
					46	8	1	8	4.736		42	0	1.0952	0	0		46	10	1	10	5.92				4.144
					43	9	1.0698	9.62791	5.69972		46	5	1	5	2.96		44	2	1.0455	2.09091	1.23782				11.9555
					46	1	1	1	0.592		42	3	1.0952	3.28571	1.94514		46	9	1	9	5.328				2.368
					38	1	1.2105	1.21053	0.716632		40	0	1.15	0	0		44	0	1.0455	0	0				1.23782
					46	4	1	4	2.368		90	6	0.5111	3.06667	1.81547		44	4	1.0455	4.18182	2.47564				0.592
					46	3	1	3	1.776		43	1	1.0698	1.06977	0.633302		46	1	1	1	0.592				1.23782
					46	4	1	4	2.368		46	0	1	0	0		45	2	1.0222	2.04444	1.21031				0
					46	7	1	7	4.144		46	0	1	0	0		46	3	1	3	1.776				1.23782
					46	2	1	2	1.184		46	4	1	4	2.368		45	18	1.0222	18.4	10.8928				3.552
					46	6	1	6	3.552		46	0	1	0	0		46	15	1	15	8.88				0.917933
					46	1	1	1	0.592		46	4	1	4	2.368		90	10	0.5111	5.11111	3.02578				2.77878
					46	6	1	6	3.552		46	0	1	0	0		46	3	1	3	1.776				3.63093
					45	8	1.0222	8.17778	4.84124		46	13	1	13	7.696		46	9	1	9	5.328				0.592
					46	1	1	1	0.592		46	5	1	5	2.96		46	9	1	9	5.328				1.04738
					46	1	1	1	0.592		46	0	1	0	0		45	0	1.0222	0	0				2.368
					92	7	0.5	3.5	2.072		46	1	1	1	0.592		41	3	1.122	3.36585	1.99259				0.592
					46	2	1	2	1.184		46	0	1	0	0		46	4	1	4	2.368				0.592
					46	10	1	10	5.92		46	1	1	1	0.592		41	0	1.122	0	0				0
					46	3	1	3	1.776		46	0	1	0	0		43	7	1.0698	7.48837	4.43312				0
					44	5	1.0455	5.22727	3.09455		46	2	1	2	1.184		45	3	1.0222	3.06667	1.81547				2.47564
					46	1	1	1	0.592		45	2	1.0222	2.04444	1.21031				average	4.94867	2.92961				0
					46	2	1	2	1.184		45	2	1.0222	2.04444	1.21031										0
					46	1	1	1	0.592		46	8	1	8	4.736										1.776
					46	7	1	7	4.144				Average	2.45881	1.45562				n	60					1.184
							Average	4.19937	2.48603																0
																									0
													n	63											0
							n	64																	0.736
			EB-0392 BRCA2+/+									EB-6457 BRCA2+/+			Researcher 4										0.698256
Chr. No.	TFE (res 2)	TFE (2)	TFE (3)	TFE (3)	TFE (1)	TFE (1)	MEAN TFE	TFE (4)	TFE (4)			Chr. No.	TFE	TFE	x0,746										5.92
46					16	16	16	13	13			40	3	3.45	2.5737										0
46			6	6	9	9	7.5	13	13			45	1	1.02222	0.762578										1.184
46			6	6	7	7	6.5	6	6			51	3	2.70588	2.01859										0
40	0	0	0	0	0	0	0	0	0			48	13	12.4583	9.29392										1.776
46	0	0	2	2	29	29	10.3333	5	5			46	3	3	2.238										0.648381
46	1	1	2	2	4	4	2.33333	5	5			37	3	3.72973	2.78238										0.592
41	1	1.12195	0	0	1	1.12195	0.747967	1	1.12195			46	1	1	0.746										0
46	2	2	3	3	3	3	2.66667	4	4			79	4	2.32911	1.73752										3.552
31	0	0			3	4.45161	2.22581	0	0			34	8	10.8235	8.07435										0.664195
45	1	1.02222	4	4.08889	8	8.17778	4.42963	11	11.2444			46	15	15	11.19										2.368
37	0	0	0	0	1	1.24324	0.414414	4	4.97297			46	12	12	8.952										1.15881
46	3	3	4	4	17	17	8	5	5			47	5	4.89362	3.65064										0
43	1	1.06977	3	3.2093	6	6.4186	3.56589	7	7.48837			43	3	3.2093	2.39414										2.96
46		0	5	5	14	14	6.33333	14	14			42	0	0	0										1.94514
44	2	2.09091	2	2.09091	2	2.09091	2.09091	2	2.09091			48	12	11.5	8.579										0
46	0	0	1	1	1	1	0.666667	1	1			50	1	0.92	0.68632										1.81547
47	0	0	0	0	0	0	0	2	1.95745			45	3	3.06667	2.28773										0.633302
45	3	3.06667	4	4.08889	5	5.11111	4.08889	2	2.04444			45	2	2.04444	1.52516										0
47	0	0	0	0	0	0	0	0	0			41	4	4.4878	3.3479										0
47	1	0.978723	2	1.95745	2	1.95745	1.63121	2	1.95745			43	2	2.13953	1.59609										2.368
46	0.5	0.5	1.5	1.5	1	1	1	1	1			57	1	0.807018	0.602035										0
40	4	4.6					4.6	8	9.2			58	9	7.13793	5.3249										2.368
46	2	2	4	4	5	5	3.66667	4	4			35	1	1.31429	0.980457										0
42	0	0	0	0	0	0	0	0	0			48	2	1.91667	1.42983										7.696
46	4	4	2	2	2	2	2.66667	2	2			44	4	4.18182	3.11964										2.96
46	0	0	0	0	0	0	0	1	1			35	1	1.31429	0.980457										0
46	0	0	0	0	0	0	0	0	0			51	4	3.60784	2.69145										0.592
45	2	2.04444	2	2.04444	3	3.06667	2.38519	2	2.04444			51	6	5.41176	4.03718										0
46	4	4	2	2	4	4	3.33333	1	1			37	2	2.48649	1.85492										0.592
92	1	0.5	0.5	0.25	1	0.5	0.416667	0	0			48	2	1.91667	1.42983										0
37	0	0	0	0	0	0	0	0	0			35	7	9.2	6.8632										1.184
34	0	0			0	0	0	0	0			46	3	3	2.238										1.21031
47	1	0.978723	1	0.978723	2	1.95745	1.30496	3	2.93617			43	2	2.13953	1.59609										1.21031
46	1	1	1	1	1	1	1	1	1			48	7	6.70833	5.00442										4.736
43	1	1.06977	2	2.13953	2	2.13953	1.78295	5	5.34884			44	2	2.09091	1.55982										9.07733
46	1	1	1	1	3	3	1.66667	1	1			47	1	0.978723	0.730128										8.23293
46	1	1	1	1	1	1	1	1	1			46	3	3	2.238										0
46	2	2	1	1	2	2	1.66667	1	1			44	3	3.13636	2.33973										2.208
91	1	0.505495	0.5	0.252747	1	0.505495	0.421245	2	1.01099			61	8	6.03279	4.50046										0.698256
47	3	2.93617	3	2.93617	4	3.91489	3.26241	4	3.91489			44	0	0	0										0
45	0	0	0	0	0.5	0.511111	0.17037	1	1.02222			43	3	3.2093	2.39414										3.16651
50	2	1.84	5	4.6	6	5.52	3.98667	8	7.36			43	4	4.27907	3.19219										1.81547
46	2	2	1	1	7	7	3.33333	2	2			37	1	1.24324	0.927459										0.633302
46	2.5	2.5	0.5	0.5	3	3	2	2	2			43	1	1.06977	0.798047										2.96
39	2	2.35897			3	3.53846	2.94872	1	1.17949			41	2	2.2439	1.67395										2.368
42	2.5	2.7381	2	2.19048	6	6.57143	3.83333	5	5.47619			40	2	2.3	1.7158										0.618909
47			1	0.978723	2	1.95745	0.978723	1	0.978723			43	0	0	0										3.71345
44	1	1.04545	2	2.09091	3	3.13636	2.09091	3	3.13636			52	3	2.65385	1.97977										2.47564
45	3	3.06667	5	5.11111	5	5.11111	4.42963	6	6.13333			35	1	1.31429	0.980457										2.96
46	0	0	1	1	0	0	0.333333	0	0			41	2	2.2439	1.67395										0.605156
43	2	2.13953	1	1.06977	2	2.13953	1.78295	3	3.2093			36	1	1.27778	0.953222										0
35	1	1.31429			0	0	0.657143	2	2.62857			42	0	0	0										2.368
48	0	0	0	0	1	0.958333	0.319444	0	0			36	0	0	0										1.184
39	0	0	1	1.17949	7	8.25641	3.1453	2	2.35897			43	1	1.06977	0.798047										4.144
42	0	0	0	0	0	0	0	0	0			60	5	3.83333	2.85967										4.33236
46			4	4	5	5	3	12	12			61	4	3.01639	2.25023										0.592
46	2	2	4	4	6	6	4	4	4			46	1	1	0.746										3.552
46	3	3	2	2	5	5	3.33333	4	4			49	2	1.87755	1.40065										4.736
44	1	1.04545	1	1.04545	5	5.22727	2.43939	4	4.18182			40	0	0	0										2.368
44	2	2.09091	2	2.09091	4	4.18182	2.78788	4	4.18182			35	1	1.31429	0.980457										3.02578
46	1	1	1	1	1	1	1	1	1			31	0	0	0										3.63093
							2.56183		3.43512			83	4	2.21687	1.65378										7.696
		1.24218		1.63559		3.70232	2.19336					41	2	2.2439	1.67395										0.633302
Correction factor		1.76574		1.34102		0.592429			0.745778			42	3	3.28571	2.45114										2.47564
												46	2	2	1.492										1.184
														3.22853	2.40848										0.592
Metaphase no							61																		3.552
																									2.96
														65											2.96
																									0.592
																									5.4464
																									2.96
																									1.776
																									7.104
																									5.92
																									1.23782
																									5.328
																									0
																									2.47564
																									0.592
																									1.21031
																									1.776
																									10.8928
																									8.88
																									3.02578
																									1.776
																									5.328
																									5.328
																									0
																									1.99259
																									2.368
																									0
																									4.43312
																									1.81547

## Sheet: Table S3
Table S3: Telomere loss (TL) as combination of STE and TFE
	STE+TFE																								BRCA2+/+	BRCA2+/-	BRCA2-/-			BRCA2+/+ vs +/-						Mean	SEM
		Mean BRCA2+/+	17.592					6085 (+/-)	Researcher 2					2302 (+/-)	Researcher 2					HSC62N (-/-)	Researcher 2				71	12.4875	44.514
					Chromosome number	STE+TFE (x2)	For 46 chromosomes	STE+TFE (x2)	x2,036		Chromosome number	STE+TFE (x2)	For 46 chromosomes	STE+TFE (x2)	x2,036		Chromosome number	STE+TFE (x2)	For 46 chromosomes	STE+TFE (x2)	x2,036				47.5	28.504	27.203			t-Test: Two-Sample Assuming Unequal Variances					BRCA2+/+	16.881	0.977684
					45	6	1.0222	6.13333	12.4875		46	43	1	43	87.548		46	18	1	18	44.514				48.5	52.936	49.46								BRCA2 +/-	29.203	1.12819
		Mean from researcher 2 on BRCA2+/+	8.64		46	14	1	14	28.504		45	31	1.0222	31.6889	64.5186		46	11	1	11	27.203				14.1833	26.468	74.19				BRCA2+/+	BRCA2+/-			BRCA2 -/-	50.307	2.28229
		Mean from researcher 3 on BRCA2+/+ á kontróli	17.329		46	26	1	26	52.936		46	16	1	16	32.576		46	20	1	20	49.46				37.3333	71.26	63.1989			Mean	16.8814	29.2028
		Mean from researcher 1 on BRCA2+/+	26.809		46	13	1	13	26.468		46	12	1	12	24.432		46	30	1	30	74.19				15.3333	22.396	27.203			Variance	120.439	393.302
					46	35	1	35	71.26		45	16	1.0222	16	32.576		45	25	1.0222	25.5556	63.1989				10.0976	36.648	20.2236			Observations	126	309
		Correction between researchers			46	11	1	11	22.396		46	34	1	34	69.224		46	11	1	11	27.203				24	44.792	27.203			Hypothesized Mean Difference	0
		Researcher 2	2.03611		46	18	1	18	36.648		46	17	1	17	34.612		45	8	1.0222	8.17778	20.2236				14.8387	40.4424	59.4644			df	395
		Researcher 3	1.01518		46	22	1	22	44.792		46	2	1	2	4.072		46	11	1	11	27.203				29.6444	48.864	27.203			t Stat	-8.25345
		Researcher 1	0.656198		44	19	1.0455	19.8636	40.4424		46	29	1	29	59.044		44	23	1.0455	24.0455	59.4644				15.3333	59.044	27.203			P(T<=t) one-tail	1.16405e-15
					46	24	1	24	48.864		45	30	1.0222	30.6667	62.4373		46	11	1	11	27.203				35.3333	22.396	54.2936			t Critical one-tail	1.64872
					46	29	1	29	59.044		46	23	1	23	46.828		46	11	1	11	27.203				32.4496	35.3812	51.933			P(T<=t) two-tail	2.3281e-15
					46	11	1	11	22.396		46	31	1	31	63.116		44	21	1.0455	21.9545	54.2936				43.6667	20.36	103.866			t Critical two-tail	1.96599
					45	17	1.0222	17.3778	35.3812		46	15	1	15	30.54		46	21	1	21	51.933				8.71212	4.072	59.352			p < 0.0001
					46	10	1	10	20.36		46	12	1	12	24.432		46	42	1	42	103.866				10	40.72	42.041
					46	2	1	2	4.072		46	32	1	32	65.152		46	24	1	24	59.352				8.80851	8.144	17.311			BRCA+/+ vs -/-
					46	20	1	20	40.72		45	32	1.0222	32.7111	66.5998		46	17	1	17	42.041				28.2815	54.972	56.879
					46	4	1	4	8.144		46	34	1	34	69.224		46	7	1	7	17.311				8.15603	47.8686	39.568			t-Test: Two-Sample Assuming Unequal Variances
					46	27	1	27	54.972		46	32	1	32	65.152		46	23	1	23	56.879				12.3972	48.864	61.825									BRCA +/+ vs +/- p =		2.3281e-15
					45	23	1.0222	23.5111	47.8686		46	21	1	21	42.756		46	16	1	16	39.568				18.3333	46.828	24.73				BRCA2+/+	BRCA2-/-				BRCA +/- vs -/- p =		6.47194e-15
					46	24	1	24	48.864		46	22	1	22	44.792		46	25	1	25	61.825				18.4	75.332	60.1479			Mean	16.8814	50.307				BRCA+/+ vs -/- p =		8.04245e-31
					46	23	1	23	46.828		46	26	1	26	52.936		46	10	1	10	24.73				29.6667	54.972	44.514			Variance	120.439	895.922
					46	37	1	37	75.332		46	31	1	31	63.116		87	46	0.5287	24.3218	60.1479				4.38095	18.324	44.514			Observations	126	172
					46	27	1	27	54.972		46	35	1	35	71.26		46	18	1	18	44.514				23.6667	6.108	64.298			Hypothesized Mean Difference	0
					46	9	1	9	18.324		46	13	1	13	26.468		46	18	1	18	44.514				9.66667	2.036	19.784			df	229
					46	3	1	3	6.108		46	11	1	11	22.396		46	26	1	26	64.298				4.33333	14.252	46.987			t Stat	-13.4624
					46	1	1	1	2.036		45	23	1.0222	23.5111	47.8686		46	8	1	8	19.784				17.037	46.828	26.6242			P(T<=t) one-tail	4.02123e-31
					46	7	1	7	14.252		46	27	1	27	54.972		46	19	1	19	46.987				21.6667	20.36	63.1989			t Critical one-tail	1.65153
					46	23	1	23	46.828		46	28	1	28	57.008		47	11	0.9787	10.766	26.6242				7.83333	61.7278	51.933			P(T<=t) two-tail	8.04245e-31
					46	10	1	10	20.36		46	17	1	17	34.612		45	25	1.0222	25.5556	63.1989				6.63063	52.936	39.568			t Critical two-tail	1.97038
					44	29	1.0455	30.3182	61.7278		46	26	1	26	52.936		46	21	1	21	51.933				5.41176	16.288	63.4928			p < 0.0001
					46	26	1	26	52.936		46	27	1	27	54.972		46	16	1	16	39.568				13.0496	21.9195	61.825
					46	8	1	8	16.288		46	30	1	30	61.08		43	24	1.0698	25.6744	63.4928				11.6667	50.9	46.5374
					47	11	0.9787	10.766	21.9195		46	18	1	18	36.648		46	25	1	25	61.825				18.8992	67.188	83.4225			BRCA2 +/- vs -/-
					46	25	1	25	50.9		46	18	1	18	36.648		44	18	1.0455	18.8182	46.5374				16.6667	42.756	19.784
					46	33	1	33	67.188		46	22	1	22	44.792		45	33	1.0222	33.7333	83.4225				7.16667	10.18	44.2392			t-Test: Two-Sample Assuming Unequal Variances
					46	21	1	21	42.756		45	33	1.0222	33.7333	68.6811		46	8	1	8	19.784				14.8333	10.18	51.933
					46	5	1	5	10.18		45	12	1.0222	12.2667	24.9749		36	14	1.2778	17.8889	44.2392				9.18315	24.432	22.257				BRCA2+/-	BRCA2-/-
					46	5	1	5	10.18		46	15	1	15	30.54		46	21	1	21	51.933				19.9007	30.54	39.568			Mean	29.2028	50.307
					46	12	1	12	24.432		46	31	1	31	63.116		46	9	1	9	22.257				13.8	24.432	35.3914			Variance	393.302	895.922
					46	15	1	15	30.54		46	31	1	31	63.116		46	16	1	16	39.568				26.3733	44.792	11.0983			Observations	309	172
					46	12	1	12	24.432		46	15	1	15	30.54		45	14	1.0222	14.3111	35.3914				12.3333	12.4875	60.5096			Hypothesized Mean Difference	0
					46	22	1	22	44.792		46	25	1	25	50.9		41	4	1.122	4.4878	11.0983				16.6667	62.4373	63.945			df	256
					45	6	1.0222	6.13333	12.4875		46	29	1	29	59.044		47	25	0.9787	24.4681	60.5096				17.6923	10.0705	73.08			t Stat	-8.28943
					45	30	1.0222	30.6667	62.4373		46	36	1	36	73.296				Average	18.4362	45.5928				26.4683	30.54	61.915			P(T<=t) one-tail	3.23597e-15
					93	10	0.4946	4.94624	10.0705		46	39	1	39	79.404				SEM	1.19779	2.96215				14.1915	22.396	37.555			t Critical one-tail	1.65083
					46	15	1	15	30.54		46	8	1	8	16.288				n	43					25.7879	67.188	29.435			P(T<=t) two-tail	6.47194e-15
					46	11	1	11	22.396		47	29	0.9787	28.383	57.7877										27.9407	43.7061	44.66			t Critical two-tail	1.96927
					46	33	1	33	67.188		46	25	1	25	50.9										8.66667	44.792	39.585			p < 0.0001
					45	21	1.0222	21.4667	43.7061		92	72	0.5	36	73.296										17.8295	42.756	25.4673
					46	22	1	22	44.792		46	48	1	48	97.728										9.85714	50.9	25.4673
					46	21	1	21	42.756		46	58	1	58	118.088										15.3333	54.1124	72.5725
					46	25	1	25	50.9		46	20	1	20	40.72										17.6923	32.576	24.36
					45	26	1.0222	26.5778	54.1124		45	22	1.0222	22.4889	45.7874										6.20635	38.684	13.195
					46	16	1	16	32.576		46	38	1	38	77.368										40	48.864	14.21
					46	19	1	19	38.684		46	53	1	53	107.908										19.3333	36.648	3.045
					46	24	1	24	48.864		46	19	1	19	38.684										27.3333	14.252	16.24
					46	18	1	18	36.648		46	42	1	42	85.512										25.4394	32.576	32.48
					46	7	1	7	14.252		46	22	1	22	44.792										27.1818	32.576	48.7651
					46	16	1	16	32.576		46	11	1	11	22.396										12.3333	87.548	12.4507
					46	16	1	16	32.576		46	20	1	20	40.72										18.6369	64.5186	21.2227
							Average	17.5793	35.7915		46	22	1	22	44.792										14.3152	32.576	20.3
							SEM	1.17756	2.39752		45	27	1.0222	27.6	56.1936										13.9118	24.432	25.375
							n	60					Average	25.904	52.7406										35.8244	32.576	39.0893
													SEM	1.36772	2.78467										24.808	69.224	39.4271
													n	62											21.1202	34.612	22.8262
																									14.004	4.072	66.8516
																									9.84982	59.044	44.66
																									34.1347	62.4373	74.2795
								FANCD1-NORD (-/-)	Researcher 3						FANCD1-Span (-/-)	Researcher 3									38.802	46.828	44.5184
					Chromosome number	STE+TFE (x2)	For 46 chromosomes	STE+TFE (x2)	x1,015			Chromosome number	STE+TFE (x2)	For 46 chromosomes	STE+TFE (x2)	x1,015									34.326	63.116	36.5949
					46	63	1	63	63.945			46	57	1	57	57.855									22.6085	30.54	24.9013
					46	72	1	72	73.08			46	17	1	17	17.255									26.5388	24.432	80.185
					46	61	1	61	61.915			43	46	1.0698	49.2093	49.9474									7.70829	65.152	18.27
					46	37	1	37	37.555			45	39	1.0222	39.8667	40.4647									26.151	66.5998	23.8638
					46	29	1	29	29.435			46	68	1	68	69.02									16.4809	69.224	34.746
					46	44	1	44	44.66			42	37	1.0952	40.5238	41.1317									14.168	65.152	1.22868
					46	39	1	39	39.585			46	80	1	80	81.2									11.0441	42.756	35.525
					44	24	1.0455	25.0909	25.4673			46	92	1	92	93.38									20.7337	44.792	33.495
					44	24	1.0455	25.0909	25.4673			46	69	1	69	70.035									7.37498	52.936	43.5773
					46	71.5	1	71.5	72.5725			44	48	1.0455	50.1818	50.9345									4.9906	63.116	5.30568
					46	24	1	24	24.36			45	50	1.0222	51.1111	51.8778									22.4337	71.26	7.26289
					46	13	1	13	13.195			45	107	1.0222	109.378	111.018									11.2109	26.468	14.21
					46	14	1	14	14.21			42	74	1.0952	81.0476	82.2633									14.8503	22.396	4.06
					46	3	1	3	3.045			46	74	1	74	75.11									22.5902	47.8686	0
					46	16	1	16	16.24			46	130	1	130	131.95									9.15531	54.972	2.17163
					46	32	1	32	32.48			46	116	1	116	117.74									15.9629	57.008	9.135
					45	47	1.0222	48.0444	48.7651			45	91	1.0222	93.0222	94.4176									22.8864	34.612	0
					45	12	1.0222	12.2667	12.4507			44	102	1.0455	106.636	108.236									11.4876	52.936	2.27756
					44	20	1.0455	20.9091	21.2227			45	77	1.0222	78.7111	79.8918									8.855	54.972	6.09
					46	20	1	20	20.3			43	93	1.0698	99.4884	100.981									21.9486	61.08	1.015
					46	25	1	25	25.375			39	95	1.1795	112.051	113.732									9.168	36.648	10.3756
					43	36	1.0698	38.5116	39.0893			44	46	1.0455	48.0909	48.8123									4.8653	36.648	7.105
					45	38	1.0222	38.8444	39.4271			45	41	1.0222	41.9111	42.5398									25.7466	44.792	7.105
					45	22	1.0222	22.4889	22.8262			45	40	1.0222	40.8889	41.5022									7.20736	68.6811	2.07511
					44	63	1.0455	65.8636	66.8516			46	22	1	22	22.33									4.5217	24.9749	14.21
					46	44	1	44	44.66			46	83	1	83	84.245									21.68	30.54	44.6149
					44	70	1.0455	73.1818	74.2795			46	116	1	116	117.74									17.7602	63.116	31.465
					43	41	1.0698	43.8605	44.5184			45	98	1.0222	100.178	101.68									19.6156	63.116	57.855
					37	29	1.2432	36.0541	36.5949			45	71	1.0222	72.5778	73.6664									4.90527	30.54	30.45
					45	24	1.0222	24.5333	24.9013			46	78	1	78	79.17									7.29795	50.9	17.255
					46	79	1	79	80.185			45	84	1.0222	85.8667	87.1547									13.9134	59.044	29.6083
					46	18	1	18	18.27			40	81	1.15	93.15	94.5472									6.716	73.296	53.9529
					45	23	1.0222	23.5111	23.8638			46	101	1	101	102.515									10.7982	79.404	32.016
					43	32	1.0698	34.2326	34.746			44	67	1.0455	70.0455	71.0961									5.10263	16.288	22.33
					38	1	1.2105	1.21053	1.22868			45	102	1.0222	104.267	105.831									10.626	57.7877	57.855
					46	35	1	35	35.525			46	70	1	70	71.05									3.34623	50.9	17.255
					46	33	1	33	33.495			45	93	1.0222	95.0667	96.4927									10.8772	73.296	49.9474
					45	42	1.0222	42.9333	43.5773			45	78	1.0222	79.7333	80.9293									6.072	97.728	40.4647
					44	5	1.0455	5.22727	5.30568			46	64	1	64	64.96									20.0179	118.088	69.02
					45	7	1.0222	7.15556	7.26289			47	51	0.9787	49.9149	50.6636									3.90489	40.72	41.1317
					46	14	1	14	14.21			46	73	1	73	74.095									5.13886	45.7874	81.2
					46	4	1	4	4.06			46	73	1	73	74.095									2.99767	77.368	93.38
					46	0	1	0	0			47	64	0.9787	62.6383	63.5779									10.7982	107.908	70.035
					43	2	1.0698	2.13953	2.17163			43	72	1.0698	77.0233	78.1786									10.5156	38.684	50.9345
					46	9	1	9	9.135			46	57	1	57	57.855									15.1151	85.512	51.8778
					38	0	1.2105	0	0			45	80	1.0222	81.7778	83.0044									6.966	44.792	111.018
					41	2	1.122	2.2439	2.27756			45	80	1.0222	81.7778	83.0044									7.94016	22.396	82.2633
					46	6	1	6	6.09			45	64	1.0222	65.4222	66.4036									5.3958	40.72	75.11
					46	1	1	1	1.015			46	58	1	58	58.87									14.2942	44.792	131.95
					45	10	1.0222	10.2222	10.3756			44	71	1.0455	74.2273	75.3407									3.48116	56.1936	117.74
					46	7	1	7	7.105			46	69	1	69	70.035									13.2757	14.432	94.4176
					46	7	1	7	7.105			43	46	1.0698	49.2093	49.9474									11.2442	20.1173	108.236
					45	2	1.0222	2.04444	2.07511			45	88	1.0222	89.9556	91.3049									15.18	25.584	79.8918
					46	14	1	14	14.21			45	78	1.0222	79.7333	80.9293									9.24	21.8294	100.981
					45	43	1.0222	43.9556	44.6149			46	52	1	52	52.78										30.832	113.732
					46	31	1	31	31.465			46	54	1	54	54.81										12.0704	48.8123
					46	57	1	57	57.855			46	54	1	54	54.81										25.584	42.5398
					46	30	1	30	30.45			44	75	1.0455	78.4091	79.5852										23.616	41.5022
					46	17	1	17	17.255			46	66	1	66	66.99										31.488	22.33
					41	26	1.122	29.1707	29.6083			46	46	1	46	46.69										38.5972	84.245
					45	52	1.0222	53.1556	53.9529			45	70	1.0222	71.5556	72.6289										22.304	117.74
					35	24	1.3143	31.5429	32.016			46	110	1	110	111.65										29.4309	101.68
					46	22	1	22	22.33			46	76	1	76	77.14										28.864	73.6664
							Average	27.8569	28.2748			45	35	1.0222	35.7778	36.3144										13.12	79.17
							SEM	2.62347	2.66282			46	51	1	51	51.765										13.776	87.1547
							n	63				46	122	1	122	123.83										20.1173	94.5472
														Average	73.3095	74.4091										19.68	102.515
														SEM	3.00023	3.04523										35.2053	71.0961
														n	66											22.96	105.831
																										25.2636	71.05
								Frumulínur Soffíu																		39.7775	96.4927
																										20.336	80.9293
								1482 (+/-)	Researcher 1						1830 (+/-)	Researcher 1						1690 (+/-)	Researcher 1			17.712	64.96
					Chromosome number	STE+TFE (x2)	For 46 chromosomes	STE+TFE (x2)	x0,656			Chromosome number	STE+TFE (x2)	For 46 chromosomes	STE+TFE (x2)	x0,656			Chromosome number	STE+TFE (x2)	For 46 chromosomes	STE+TFE (x2)	x0,656			9.38809	50.6636
					46	22	1	22	14.432			41	64	1.122	71.8049	47.104			45	54	1.0222	55.2	36.2112			19.68	74.095
					45	30	1.0222	30.6667	20.1173			46	39	1	39	25.584			43	57	1.0698	60.9767	40.0007			47.232	74.095
					46	39	1	39	25.584			44	27	1.0455	28.2273	18.5171			36	6	1.2778	7.66667	5.02933			25.3753	63.5779
					47	34	0.9787	33.2766	21.8294			46	8	1	8	5.248			37	24	1.2432	29.8378	19.5736			17.056	78.1786
					46	47	1	47	30.832			44	16	1.0455	16.7273	10.9731			39	21	1.1795	24.7692	16.2486			9.84	57.855
					45	18	1.0222	18.4	12.0704			46	18	1	18	11.808			44	6	1.0455	6.27273	4.11491			5.904	83.0044
					92	78	0.5	39	25.584			44	26	1.0455	27.1818	17.8313			43	33	1.0698	35.3023	23.1583			30.832	83.0044
					46	36	1	36	23.616			46	33	1	33	21.648			45	23	1.0222	23.5111	15.4233			24.928	66.4036
					46	48	1	48	31.488			89	46	0.5169	23.7753	15.5966			43	11	1.0698	11.7674	7.71944			24.272	58.87
					43	55	1.0698	58.8372	38.5972			49	42	0.9388	39.4286	25.8651			46	34	1	34	22.304			15.088	75.3407
					46	34	1	34	22.304			45	40	1.0222	40.8889	26.8231			46	29	1	29	19.024			26.24	70.035
					81	79	0.5679	44.8642	29.4309			46	29	1	29	19.024			44	29	1.0455	30.3182	19.8887			13.776	49.9474
					46	44	1	44	28.864			52	21	0.8846	18.5769	12.1865			44	33	1.0455	34.5	22.632			7.872	91.3049
					46	20	1	20	13.12			46	31	1	31	20.336			44	23	1.0455	24.0455	15.7738			21.648	80.9293
					46	21	1	21	13.776			46	7	1	7	4.592			46	36	1	36	23.616			5.658	52.78
					45	30	1.0222	30.6667	20.1173			46	17	1	17	11.152			45	31	1.0222	31.6889	20.7879			16.4596	54.81
					46	30	1	30	19.68			26	11	1.7692	19.4615	12.7668			46	7	1	7	4.592			36.08	54.81
					42	49	1.0952	53.6667	35.2053			46	11	1	11	7.216			46	29	1	29	19.024			29.4742	79.5852
					46	35	1	35	22.96			44	25	1.0455	26.1364	17.1455			46	34	1	34	22.304			5.904	66.99
					43	36	1.0698	38.5116	25.2636			46	17	1	17	11.152			46	39	1	39	25.584			23.0291	46.69
					44	58	1.0455	60.6364	39.7775			36	3	1.2778	3.83333	2.51467			44	38	1.0455	39.7273	26.0611			22.96	72.6289
					46	31	1	31	20.336			46	21	1	21	13.776			46	23	1	23	15.088			32.144	111.65
					46	27	1	27	17.712			92	49	0.5	24.5	16.072			46	40	1	40	26.24			21.648	77.14
					45	14	1.0222	14.3111	9.38809			46	9	1	9	5.904			46	38	1	38	24.928			26.24	36.3144
					46	30	1	30	19.68			46	9	1	9	5.904			46	30	1	30	19.68			15.744	51.765
					46	72	1	72	47.232			46	12	1	12	7.872			45	46	1.0222	47.0222	30.8466			24.928	123.83
					44	37	1.0455	38.6818	25.3753			37	18	1.2432	22.3784	14.6802			45	36	1.0222	36.8	24.1408			10.496
					46	26	1	26	17.056			39	14	1.1795	16.5128	10.8324			46	53	1	53	34.768			26.24
					46	15	1	15	9.84			46	43	1	43	28.208			43	12	1.0698	12.8372	8.42121			28.8348
					46	9	1	9	5.904			46	11	1	11	7.216			88	59	0.5227	30.8409	20.2316			12.464
					46	47	1	47	30.832			46	25	1	25	16.4			89	17	0.5169	17	11.152			5.248
					46	38	1	38	24.928			46	12	1	12	7.872			46	11	1	11	7.216			21.976
					46	37	1	37	24.272			46	16	1	16	10.496			46	47	1	47	30.832			13.776
					46	23	1	23	15.088			42	22	1.0952	24.0952	15.8065			46	30	1	30	19.68			36.736
					46	40	1	40	26.24			46	25	1	25	16.4			92	68	0.5	34	22.304			16.4
					46	21	1	21	13.776			92	13	0.5	6.5	4.264			46	15	1	15	9.84			26.0611
					46	12	1	12	7.872			46	47	1	47	30.832			45	44	1.0222	44.9778	29.5054			8.528
					46	33	1	33	21.648			41	14	1.122	15.7073	10.304			46	37	1	37	24.272			11.152
					48	9	0.9583	8.625	5.658			46	42	1	42	27.552			46	26	1	26	17.056			15.088
					77	42	0.5974	25.0909	16.4596			47	14	0.9787	13.7021	8.9886			46	51	1	51	33.456			30.176
					46	55	1	55	36.08			42	12	1.0952	13.1429	8.62171			46	41	1	41	26.896			47.104
					43	42	1.0698	44.9302	29.4742			46	37	1	37	24.272			44	27	1.0455	28.2273	18.5171			25.584
					46	9	1	9	5.904			42	26	1.0952	28.4762	18.6804			46	47	1	47	30.832			18.5171
					38	29	1.2105	35.1053	23.0291			40	15	1.15	17.25	11.316			44	12	1.0455	12.5455	8.22982			5.248
					46	35	1	35	22.96			90	58	0.5111	29.6444	19.4468			44	26	1.0455	27.1818	17.8313			10.9731
					46	49	1	49	32.144			43	30	1.0698	32.093	21.053			46	18	1	18	11.808			11.808
					46	33	1	33	21.648			46	22	1	22	14.432			45	16	1.0222	16.3556	10.7292			17.8313
					46	40	1	40	26.24			46	12	1	12	7.872			46	30	1	30	19.68			21.648
					46	24	1	24	15.744			46	35	1	35	22.96			45	60	1.0222	61.3333	40.2347			15.5966
					46	38	1	38	24.928			46	18	1	18	11.808			46	57	1	57	37.392			25.8651
					46	16	1	16	10.496			46	29	1	29	19.024			90	73	0.5111	37.3111	24.4761			26.8231
					46	40	1	40	26.24			46	24	1	24	15.744			46	28	1	28	18.368			19.024
					45	43	1.0222	43.9556	28.8348			46	52	1	52	34.112			46	53	1	53	34.768			12.1865
					46	19	1	19	12.464			46	27	1	27	17.712			46	50	1	50	32.8			20.336
					46	8	1	8	5.248			46	13	1	13	8.528			45	5	1.0222	5.11111	3.35289			4.592
					92	67	0.5	33.5	21.976			46	22	1	22	14.432			41	21	1.122	23.561	15.456			11.152
					46	21	1	21	13.776			46	6	1	6	3.936			46	25	1	25	16.4			12.7668
					46	56	1	56	36.736			46	22	1	22	14.432			41	7	1.122	7.85366	5.152			7.216
					46	25	1	25	16.4			46	12	1	12	7.872			43	45	1.0698	48.1395	31.5795			17.1455
					44	38	1.0455	39.7273	26.0611			46	26	1	26	17.056			45	32	1.0222	32.7111	21.4585			11.152
					46	13	1	13	8.528			45	33	1.0222	33.7333	22.1291					average	31.6232	20.7448			2.51467
					46	17	1	17	11.152			45	33	1.0222	33.7333	22.1291					SEM	1.85575	1.21737			13.776
					46	23	1	23	15.088			46	37	1	37	24.272					n	60				16.072
					46	46	1	46	30.176					average	23.8653	15.6556										5.904
							average	32.7571	21.4886					SEM	1.58768	1.04152										5.904
							SEM	1.75774	1.15308					n	63											7.872
							n	64																		14.6802
																										10.8324
							EB-6457 BRCA2+/+		Research 4																	28.208
		EB-0392 BRCA2+/+					Researcher 4																			7.216
		MEAN STE	MEAN TFE	STE+TFE(x2)			x0,782	x0,746	STE+TFE(x2)																	16.4
		39	16	71			13.4895	2.5737	18.6369																	7.872
		32.5	7.5	47.5			12.79	0.762578	14.3152																	10.496
		35.5	6.5	48.5			9.87467	2.01859	13.9118																	15.8065
		14.1833	0	14.1833			17.2366	9.29392	35.8244																	16.4
		16.6667	10.3333	37.3333			20.332	2.238	24.808																	4.264
		10.6667	2.33333	15.3333			15.5555	2.78238	21.1202																	30.832
		8.60163	0.747967	10.0976			12.512	0.746	14.004																	10.304
		18.6667	2.66667	24			6.37478	1.73752	9.84982																	27.552
		10.3871	2.22581	14.8387			17.986	8.07435	34.1347																	8.9886
		20.7852	4.42963	29.6444			16.422	11.19	38.802																	8.62171
		14.5045	0.414414	15.3333			16.422	8.952	34.326																	24.272
		19.3333	8	35.3333			15.3072	3.65064	22.6085																	18.6804
		25.3178	3.56589	32.4496			21.7505	2.39414	26.5388																	11.316
		31	6.33333	43.6667			7.70829	0	7.70829																	19.4468
		4.5303	2.09091	8.71212			8.993	8.579	26.151																	21.053
		8.66667	0.666667	10			15.1082	0.68632	16.4809																	14.432
		8.80851	0	8.80851			9.59253	2.28773	14.168																	7.872
		20.1037	4.08889	28.2815			7.99378	1.52516	11.0441																	22.96
		8.15603	0	8.15603			14.0379	3.3479	20.7337																	11.808
		9.13475	1.63121	12.3972			4.18279	1.59609	7.37498																	19.024
		16.3333	1	18.3333			3.78653	0.602035	4.9906																	15.744
		9.2	4.6	18.4			11.7839	5.3249	22.4337																	34.112
		22.3333	3.66667	29.6667			9.24994	0.980457	11.2109																	17.712
		4.38095	0	4.38095			11.9907	1.42983	14.8503																	8.528
		18.3333	2.66667	23.6667			16.3509	3.11964	22.5902																	14.432
		9.66667	0	9.66667			7.1944	0.980457	9.15531																	3.936
		4.33333	0	4.33333			10.58	2.69145	15.9629																	14.432
		12.2667	2.38519	17.037			14.812	4.03718	22.8864																	7.872
		15	3.33333	21.6667			7.77773	1.85492	11.4876																	17.056
		7	0.416667	7.83333			5.99533	1.42983	8.855																	22.1291
		6.63063	0	6.63063			8.22217	6.8632	21.9486																	22.1291
		5.41176	0	5.41176			4.692	2.238	9.168																	24.272
		10.4397	1.30496	13.0496			1.67312	1.59609	4.8653																	36.2112
		9.66667	1	11.6667			15.7378	5.00442	25.7466																	40.0007
		15.3333	1.78295	18.8992			4.08773	1.55982	7.20736																	5.02933
		13.3333	1.66667	16.6667			3.06145	0.730128	4.5217																	19.5736
		5.16667	1	7.16667			17.204	2.238	21.68																	16.2486
		11.5	1.66667	14.8333			13.0807	2.33973	17.7602																	4.11491
		8.34066	0.421245	9.18315			10.6147	4.50046	19.6156																	23.1583
		13.3759	3.26241	19.9007			4.90527	0	4.90527																	15.4233
		13.4593	0.17037	13.8			2.50967	2.39414	7.29795																	7.71944
		18.4	3.98667	26.3733			7.52902	3.19219	13.9134																	22.304
		5.66667	3.33333	12.3333			4.86108	0.927459	6.716																	19.024
		12.6667	2	16.6667			9.20214	0.798047	10.7982																	19.8887
		11.7949	2.94872	17.6923			1.75473	1.67395	5.10263																	22.632
		18.8016	3.83333	26.4683			7.1944	1.7158	10.626																	15.7738
		12.234	0.978723	14.1915			3.34623	0	3.34623																	23.616
		21.6061	2.09091	25.7879			6.91769	1.97977	10.8772																	20.7879
		19.0815	4.42963	27.9407			4.11109	0.980457	6.072																	4.592
		8	0.333333	8.66667			16.67	1.67395	20.0179																	19.024
		14.2636	1.78295	17.8295			1.99844	0.953222	3.90489																	22.304
		8.54286	0.657143	9.85714			5.13886	0	5.13886																	25.584
		14.6944	0.319444	15.3333			2.99767	0	2.99767																	26.0611
		11.4017	3.1453	17.6923			9.20214	0.798047	10.7982																	15.088
		6.20635	0	6.20635			4.79627	2.85967	10.5156																	26.24
		34	3	40			10.6147	2.25023	15.1151																	24.928
		11.3333	4	19.3333			5.474	0.746	6.966																	19.68
		20.6667	3.33333	27.3333			5.13886	1.40065	7.94016																	30.8466
		20.5606	2.43939	25.4394			5.3958	0	5.3958																	24.1408
		21.6061	2.78788	27.1818			12.3333	0.980457	14.2942																	34.768
		10.3333	1	12.3333			3.48116	0	3.48116																	8.42121
		14.5882	2.56183	19.7118			9.96814	1.65378	13.2757																	20.2316
		13.2062	2.19336				7.89629	1.67395	11.2442																	11.152
							10.2777	2.45114	15.18																	7.216
							6.256	1.492	9.24																	30.832
																										19.68
																										22.304
																										9.84
																										29.5054
																										24.272
																										17.056
																										33.456
																										26.896
																										18.5171
																										30.832
																										8.22982
																										17.8313
																										11.808
																										10.7292
																										19.68
																										40.2347
																										37.392
																										24.4761
																										18.368
																										34.768
																										32.8
																										3.35289
																										15.456
																										16.4
																										5.152
																										31.5795
																										21.4585

## Sheet: Table S4
Table S4. Analysis of multitelomere signals on single sister chromatids (SMTS)
	SMTS							6085 (+/-)	Researcher 2					2302 (+/-)	Researcher 2					HSC62N (-/-)	Researcher 2			BRCA2+/+	BRCA2+/-	BRCA2-/-			BRCA2 +/+ vs +/-						Mean	SEM
		Mean BRCA2+/+	3.78006		Chromosome number	SMTS	For 46 chromosomes	SMTS	x1,067		Chromosome number	SMTS	For 46 chromosomes	SMTS	x1,067		Chromosome number	SMTS	For 46 chromosomes	SMTS	x1,067			0	2.18142	1.067
					45	2	1.0222	2.04444	2.18142		46	0	1	0	0		46	1	1	1	1.067			3.5	2.134	6.402			t-Test: Two-Sample Assuming Unequal Variances					BRCA2+/+	2.883	0.173946
					46	2	1	2	2.134		45	2	1.0222	2.04444	2.18142		46	6	1	6	6.402			0	3.201	2.134								BRCA2 +/-	5.173	0.222894
		Mean from researcher 2 on BRCA2+/+	3.54201		46	3	1	3	3.201		46	3	1	3	3.201		46	2	1	2	2.134			2.3	2.134	2.134				BRCA2+/+	BRCA2+/-			BRCA2 -/-	4.16	0.3085
		Mean from researcher 3 on BRCA+/+	4.32641		46	2	1	2	2.134		46	3	1	3	3.201		46	2	1	2	2.134			2	2.134	3.27213			Mean	2.88296	5.17318
		Mean from researcher 1 on BRCA2+/+	3.47176		46	2	1	2	2.134		45	2	1.0222	2	2.134		45	3	1.0222	3.06667	3.27213			5.33333	3.201	3.201			Variance	3.81242	15.3517
					46	3	1	3	3.201		46	2	1	2	2.134		46	3	1	3	3.201			8.97561	5.335	3.27213			Observations	126	309
		Correction between researchers			46	5	1	5	5.335		46	2	1	2	2.134		45	3	1.0222	3.06667	3.27213			4	6.402	7.469			Hypothesized Mean Difference	0
		Researcher 2	1.06721		46	6	1	6	6.402		46	7	1	7	7.469		46	7	1	7	7.469			5.19355	6.693	0			df	417
		Researcher 3	0.873717		44	6	1.0455	6.27273	6.693		46	3	1	3	3.201		44	0	1.0455	0	0			1.02222	4.268	1.067			t Stat	-8.10022
		Researcher 1	1.0888		46	4	1	4	4.268		45	2	1.0222	2.04444	2.18142		46	1	1	1	1.067			3.72973	4.268	2.134			P(T<=t) one-tail	3.05768e-15
					46	4	1	4	4.268		46	2	1	2	2.134		46	2	1	2	2.134			4.33333	9.603	7.8085			t Critical one-tail	1.64852
					46	9	1	9	9.603		46	2	1	2	2.134		44	7	1.0455	7.31818	7.8085			2.13953	3.27213	2.134			P(T<=t) two-tail	6.11535e-15
					45	3	1.0222	3.06667	3.27213		46	3	1	3	3.201		46	2	1	2	2.134			0	6.402	1.067			t Critical two-tail	1.96567
					46	6	1	6	6.402		46	4	1	4	4.268		46	1	1	1	1.067			7.31818	4.268	0			p < 0.0001
					46	4	1	4	4.268		46	0	1	0	0		46	0	1	0	0			3	10.67	3.201
					46	10	1	10	10.67		45	2	1.0222	2.04444	2.18142		46	3	1	3	3.201			3.58865	4.268	4.268			BRCA+/+ vs -/-
					46	4	1	4	4.268		46	0	1	0	0		46	4	1	4	4.268			1.36296	2.134	2.134
					46	2	1	2	2.134		46	2	1	2	2.134		46	2	1	2	2.134			1.95745	2.18142	7.469			t-Test: Two-Sample Assuming Unequal Variances
					45	2	1.0222	2.04444	2.18142		46	1	1	1	1.067		46	7	1	7	7.469			7.34043	4.268	3.201
					46	4	1	4	4.268		46		1	0	0		46	3	1	3	3.201			2.83333	7.469	2.134				BRCA2+/+	BRCA2-/-
					46	7	1	7	7.469		46	1	1	1	1.067		46	2	1	2	2.134			1.15	3.201	1.69248			Mean	2.88296	4.16				BRCA +/+ vs +/- p =		6.11535e-15
					46	3	1	3	3.201		46	3	1	3	3.201		87	3	0.5287	1.58621	1.69248			1	2.134	2.134			Variance	3.81242	16.3696				BRCA +/- vs -/- p =		0.00813067
					46	2	1	2	2.134		46		1	0	0		46	2	1	2	2.134			5.11111	5.335	0			Observations	126	172				BRCA+/+ vs -/- p =		0.000372698
					46	5	1	5	5.335		46	2	1	2	2.134		46	0	1	0	0			2.66667	5.335	5.335			Hypothesized Mean Difference	0
					46	5	1	5	5.335		46	6	1	6	6.402		46	5	1	5	5.335			6.66667	6.402	2.134			df	261
					46	6	1	6	6.402		45	3	1.0222	3.06667	3.27213		46	2	1	2	2.134			6.33333	8.536	7.469			t Stat	-3.60583
					46	8	1	8	8.536		46	4	1	4	4.268		46	7	1	7	7.469			3.40741	4.268	10.443			P(T<=t) one-tail	0.000186349
					46	4	1	4	4.268		46	0	1	0	0		47	10	0.9787	9.78723	10.443			4.33333	6.402	5.45356			t Critical one-tail	1.65071
					46	6	1	6	6.402		46	3	1	3	3.201		45	5	1.0222	5.11111	5.45356			1.91667	6.693	2.134			P(T<=t) two-tail	0.000372698
					44	6	1.0455	6.27273	6.693		46	4	1	4	4.268		46	2	1	2	2.134			8.28829	4.268	2.134			t Critical two-tail	1.96909
					46	4	1	4	4.268		46	5	1	5	5.335		46	2	1	2	2.134			3.15686	2.134	5.70721			p < 0.001
					46	2	1	2	2.134		46	1	1	1	1.067		43	5	1.0698	5.34884	5.70721			5.87234	6.26579	4.268
					47	6	0.9787	5.87234	6.26579		46	4	1	4	4.268		46	4	1	4	4.268			3	0	2.231			BRCA +/- vs -/-
					46	0	1	0	0		46	7	1	7	7.469		44	2	1.0455	2.09091	2.231			2.49612	8.536	5.45356
					46	8	1	8	8.536		46	5	1	5	5.335		45	5	1.0222	5.11111	5.45356			1.33333	7.469	2.134			t-Test: Two-Sample Assuming Unequal Variances
					46	7	1	7	7.469		45	4	1.0222	4.08889	4.36284		46	2	1	2	2.134			9.66667	4.268	5.45356
					46	4	1	4	4.268		45	15	1.0222	15.3333	16.3607		36	4	1.2778	5.11111	5.45356			4.66667	1.067	7.469				BRCA2+/-	BRCA2-/-
					46	1	1	1	1.067		46	8	1	8	8.536		46	7	1	7	7.469			4.38095	5.335	4.268			Mean	5.17318	4.16
					46	5	1	5	5.335		46	1	1	1	1.067		46	4	1	4	4.268			5.5461	4.268	3.201			Variance	15.3517	16.3696
					46	4	1	4	4.268		46	7	1	7	7.469		46	3	1	3	3.201			1.53333	4.268	5.45356			Observations	309	172
					46	4	1	4	4.268		46	11	1	11	11.737		45	5	1.0222	5.11111	5.45356			4.90667	3.201	3.59137			Hypothesized Mean Difference	0
					46	3	1	3	3.201		46	4	1	4	4.268		41	3	1.122	3.36585	3.59137			6	0	5.22149			df	344
					45	0	1.0222	0	0		46	2	1	2	2.134		47	5	0.9787	4.89362	5.22149			2.16667	1.09071	1.748			t Stat	2.66207
					45	1	1.0222	1.02222	1.09071		46	4	1	4	4.268				average	3.46439	3.6965			2.35897	3.69434	0.874			P(T<=t) one-tail	0.00406534
					93	7	0.4946	3.46237	3.69434		46	4	1	4	4.268				SEM	0.345304	0.368439			2.37302	3.201	3.496			t Critical one-tail	1.6493
					46	3	1	3	3.201		46	3	1	3	3.201				stdev	2.26431	2.41602			1.95745	4.268	7.866			P(T<=t) two-tail	0.00813067
					46	4	1	4	4.268		47	11	0.9787	10.766	11.4873				n	43				0.348485	2.134	0.874			t Critical two-tail	1.96688
					46	2	1	2	2.134		46	5	1	5	5.335									0.681481	7.63498	2.622			p < 0.01
					45	7	1.0222	7.15556	7.63498		92	10	0.5	5	5.335									3.66667	8.536	3.496
					46	8	1	8	8.536		46	1	1	1	1.067									1.78295	8.536	6.39609
					46	8	1	8	8.536		46	1	1	1	1.067									1.31429	2.134	4.56864
					46	2	1	2	2.134		46	7	1	7	7.469									0.958333	4.36284	2.185
					45	4	1.0222	4.08889	4.36284		45	5	1.0222	5.11111	5.45356									4.32479	10.67	5.244
					46	10	1	10	10.67		46	7	1	7	7.469									9.85714	2.134	20.102
					46	2	1	2	2.134		46	1	1	1	1.067									2	1.067	2.622
					46	1	1	1	1.067		46	5	1	5	5.335									2.33333	2.134	21.85
					46	2	1	2	2.134		46	5	1	5	5.335									3	7.469	3.496
					46	7	1	7	7.469		46	5	1	5	5.335									2.09091	7.469	6.118
					46	7	1	7	7.469		46	7	1	7	7.469									0.348485	6.402	2.68027
					46	6	1	6	6.402		46	3	1	3	3.201									5.33333	0	4.46711
							average	4.35504	4.64683		46	6	1	6	6.402									4.6368	2.18142	2.74118
							SEM	0.314398	0.335462		45	5	1.0222	5.11111	5.45356									1.83182	3.201	0.874
							stdev	2.43531	2.59848				average	3.75178	4.00315									2.02039	3.201	6.118
							n	60					SEM	0.370167	0.394968									1.288	2.134	1.86995
													stdev	2.9147	3.10998									3.136	2.134	1.78684
													n	62										3.34184	2.134	2.68027
																								2.24	7.469	2.74118
																								4.17377	3.201	1.748
																								1.81835	2.18142	0.913727
								FANCD1-NORD (-/-)	Researcher 3					FANCD1-Span (-/-)	Researcher 3									2.24	2.134	2.80493
					Chromosome number	SMTS	For 46 chromosomes	SMTS	x0,874		Chromosome number	SMTS	For 46 chromosomes	SMTS	x0,874									1.344	2.134	2.17319
					46	2	1	2	1.748		46	1	1	1	0.874									4.38468	3.201	7.14738
					46	1	1	1	0.874		46	4	1	4	3.496									2.39628	4.268	1.748
					46	4	1	4	3.496		43	2	1.0698	2.13953	1.86995									4.90667	0	10.488
					46	9	1	9	7.866		45	2	1.0222	2.04444	1.78684									2.14667	2.18142	2.68027
					46	1	1	1	0.874		46	1	1	1	0.874									4.94592	0	3.73991
					46	3	1	3	2.622		42	2	1.0952	2.19048	1.91448									3.66364	2.134	3.174
					46	4	1	4	3.496		46	0	1	0	0									3.20569	1.067	1.748
					44	7	1.0455	7.31818	6.39609		46	2	1	2	1.748									2.51317	0	5.244
					44	5	1.0455	5.22727	4.56864		46	4	1	4	3.496									1.91702	1.067	4.46711
					46	2.5	1	2.5	2.185		44	0	1.0455	0	0									2.89235	3.201	5.48236
					46	6	1	6	5.244		45	2	1.0222	2.04444	1.78684									2.48717	0	8.93422
					46	23	1	23	20.102		45	2	1.0222	2.04444	1.78684									1.7664	2.134	14.858
					46	3	1	3	2.622		42	1	1.0952	1.09524	0.957238									0.858667	6.402	6.118
					46	25	1	25	21.85		46	7	1	7	6.118									1.87345	3.27213	13.11
					46	4	1	4	3.496		46	0	1	0	0									1.7664	4.268	18.6995
					46	7	1	7	6.118		46	1	1	1	0.874									1.21224	0	13.11
					45	3	1.0222	3.06667	2.68027		45	2	1.0222	2.04444	1.78684									1.61631	3.201	13.754
					45	5	1.0222	5.11111	4.46711		44	2	1.0455	2.09091	1.82745									1.11395	4.268	15.6894
					44	3	1.0455	3.13636	2.74118		45	0	1.0222	0	0									1.71733	5.335	10.488
					46	1	1	1	0.874		43	1	1.0698	1.06977	0.934977									1.1776	1.067	11.362
					46	7	1	7	6.118		39	0	1.1795	0	0									0.448	4.268	12.5079
					43	2	1.0698	2.13953	1.86995		44	4	1.0455	4.18182	3.65491									2.87553	7.469	21.85
					45	2	1.0222	2.04444	1.78684		45	6	1.0222	6.13333	5.36053									1.71733	5.335	9.614
					45	3	1.0222	3.06667	2.68027		45	6	1.0222	6.13333	5.36053									3.27855	4.36284	10.7211
					44	3	1.0455	3.13636	2.74118		46	8	1	8	6.992									1.75387	16.3607	5.244
					46	2	1	2	1.748		46	0	1	0	0									1.792	8.536	5.36053
					44	1	1.0455	1.04545	0.913727		46	1	1	1	0.874									0.468364	1.067	5.244
					43	3	1.0698	3.2093	2.80493		45	0	1.0222	0	0									0.337836	7.469	2.622
					37	2	1.2432	2.48649	2.17319		45	3	1.0222	3.06667	2.68027									2.81018	11.737	1.748
					45	8	1.0222	8.17778	7.14738		46	3	1	3	2.622									3.35479	4.268	9.614
					46	2	1	2	1.748		45	0	1.0222	0	0									1.43777	2.134	1.96117
					46	12	1	12	10.488		40	1	1.15	1.15	1.0051									3.34184	4.268	2.68027
					45	3	1.0222	3.06667	2.68027		46	2	1	2	1.748									1.43777	4.268	3.44606
					43	4	1.0698	4.27907	3.73991		44	1	1.0455	1.04545	0.913727									0	3.201	6.118
					38	3	1.2105	3.63158	3.174		45	1	1.0222	1.02222	0.893422									3.6064	11.4873	0.874
					46	2	1	2	1.748		46	1	1	1	0.874									2.39628	5.335	3.496
					46	6	1	6	5.244		45	0	1.0222	0	0									1.98154	5.335	1.86995
					45	5	1.0222	5.11111	4.46711		45	5	1.0222	5.11111	4.46711									1.7664	1.067	1.78684
					44	6	1.0455	6.27273	5.48236		46	7	1	7	6.118									1.5079	1.067	0.874
					45	10	1.0222	10.2222	8.93422		47	6	0.9787	5.87234	5.13243									3.43467	7.469	1.91448
					46	17	1	17	14.858		46	5	1	5	4.37									2.45333	5.45356	0
					46	7	1	7	6.118		46	1	1	1	0.874									3.43467	7.469	1.748
					46	15	1	15	13.11		47	7	0.9787	6.85106	5.98783									2.87553	1.067	3.496
					43	20	1.0698	21.3953	18.6995		43	2	1.0698	2.13953	1.86995									1.71733	5.335	0
					46	15	1	15	13.11		46	3	1	3	2.622									2.02702	5.335	1.78684
					38	13	1.2105	15.7368	13.754		45	1	1.0222	1.02222	0.893422									2.688	5.335	1.78684
					41	16	1.122	17.9512	15.6894		45	1	1.0222	1.02222	0.893422									5.46743	7.469	0.957238
					46	12	1	12	10.488		45	2	1.0222	2.04444	1.78684									4.6368	3.201	6.118
					46	13	1	13	11.362		46	2	1	2	1.748									1.1776	6.402	0
					45	14	1.0222	14.3111	12.5079		44	2	1.0455	2.09091	1.82745									1.99432	5.45356	0.874
					46	25	1	25	21.85		46	3	1	3	2.622									2.97947	7.623	1.78684
					46	11	1	11	9.614		43	4	1.0698	4.27907	3.73991									1.00527	4.4528	1.82745
					45	12	1.0222	12.2667	10.7211		45	3	1.0222	3.06667	2.68027									1.472	3.267	0
					46	6	1	6	5.244		45	2	1.0222	2.04444	1.78684									2.688	3.19749	0.934977
					45	6	1.0222	6.13333	5.36053		46	4	1	4	3.496										2.178	0
					46	6	1	6	5.244		46	3	1	3	2.622										11.132	3.65491
					46	3	1	3	2.622		46	3	1	3	2.622										4.356	5.36053
					46	2	1	2	1.748		44	5	1.0455	5.22727	4.56864										5.445	5.36053
					46	11	1	11	9.614		46	6	1	6	5.244										2.178	6.992
					41	2	1.122	2.2439	1.96117		46	6	1	6	5.244										5.82488	0
					45	3	1.0222	3.06667	2.68027		45	3	1.0222	3.06667	2.68027										3.267	0.874
					35	3	1.3143	3.94286	3.44606		46	7	1	7	6.118										4.94756	0
					46	7	1	7	6.118		46	2	1	2	1.748										1.089	2.68027
							average	7.22694	6.31634		45	8	1.0222	8.17778	7.14738										9.801	2.622
							SEM	0.775975	0.678202		46	3	1	3	2.622										2.178	0
							stdev	6.15911	5.38306		46	0	1	0	0										0	1.0051
							n	63					average	2.75019	2.40366										4.356	1.748
													SEM	0.277127	0.242209										1.19271	0.913727
													stdev	2.25139	1.96772										4.356	0.893422
													n	66											1.16498	0.874
																									2.277	0
																									1.089	4.46711
								1482 (+/-)	Researcher 1					1830 (+/-)	Researcher 1					1690 (+/-)	Researcher 1				1.089	6.118
					Chromosome number	SMTS	For 46 chromosomes	SMTS	x1,089		Chromosome number	SMTS	For 46 chromosomes	SMTS	x1,089		Chromosome number	SMTS	For 46 chromosomes	SMTS	x1,089				10.0188	5.13243
					46	7	1	7	7.623		41	7	1.122	7.85366	8.55263		45	0	1.0222	0	0				4.356	4.37
					45	4	1.0222	4.08889	4.4528		46	9	1	9	9.801		43	1	1.0698	1.06977	1.16498				0	0.874
					46	3	1	3	3.267		44	2	1.0455	2.09091	2.277		36	6	1.2778	7.66667	8.349				7.9695	5.98783
					47	3	0.9787	2.93617	3.19749		46	15	1	15	16.335		37	0	1.2432	0	0				5.445	1.86995
					46	2	1	2	2.178		44	15	1.0455	15.6818	17.0775		39	7	1.1795	8.25641	8.99123				15.246	2.622
					45	10	1.0222	10.2222	11.132		46	8	1	8	8.712		44	6	1.0455	6.27273	6.831				7.623	0.893422
					92	8	0.5	4	4.356		44	3	1.0455	3.13636	3.4155		43	2	1.0698	2.13953	2.32995				4.356	0.893422
					46	5	1	5	5.445		46	12	1	12	13.068		45	1	1.0222	1.02222	1.1132				5.445	1.78684
					46	2	1	2	2.178		89	11	0.5169	5.68539	6.19139		43	3	1.0698	3.2093	3.49493				1.089	1.748
					43	5	1.0698	5.34884	5.82488		49	13	0.9388	12.2041	13.2902		46	2	1	2	2.178				7.623	1.82745
					46	3	1	3	3.267		45	3	1.0222	3.06667	3.3396		46	4	1	4	4.356				2.178	2.622
					81	8	0.5679	4.54321	4.94756		46	8	1	8	8.712		44	2	1.0455	2.09091	2.277				10.89	3.73991
					46	1	1	1	1.089		52	14	0.8846	12.3846	13.4868		44	3	1.0455	3.13636	3.4155				10.89	2.68027
					46	9	1	9	9.801		46	4	1	4	4.356		44	1	1.0455	1.04545	1.1385				8.712	1.78684
					46	2	1	2	2.178		46	13	1	13	14.157		46	2	1	2	2.178				7.30538	3.496
					45	0	1.0222	0	0		46	1	1	1	1.089		45	5	1.0222	5.11111	5.566				3.90343	2.622
					46	4	1	4	4.356		26	3	1.7692	5.30769	5.78008		46	20	1	20	21.78				5.445	2.622
					42	1	1.0952	1.09524	1.19271		46	11	1	11	11.979		46	6	1	6	6.534				2.32995	4.56864
					46	4	1	4	4.356		44	1	1.0455	1.04545	1.1385		46	2	1	2	2.178				9.801	5.244
					43	1	1.0698	1.06977	1.16498		46	13	1	13	14.157		46	1	1	1	1.089				10.5461	5.244
					44	2	1.0455	2.09091	2.277		36	13	1.2778	16.6111	18.0895		44	3	1.0455	3.13636	3.4155				5.445	2.68027
					46	1	1	1	1.089		46	4	1	4	4.356		46	6	1	6	6.534				4.356	6.118
					46	1	1	1	1.089		92	14	0.5	7	7.623		46	0	1	0	0				6.534	1.748
					45	9	1.0222	9.2	10.0188		46	14	1	14	15.246		46	0	1	0	0				3.267	7.14738
					46	4	1	4	4.356		46	6	1	6	6.534		46	6	1	6	6.534				6.534	2.622
					46	0	1	0	0		46	7	1	7	7.623		45	1	1.0222	1.02222	1.1132				6.534	0
					44	7	1.0455	7.31818	7.9695		37	4	1.2432	4.97297	5.41557		45	4	1.0222	4.08889	4.4528				8.712
					46	5	1	5	5.445		39	7	1.1795	8.25641	8.99123		46	2	1	2	2.178				2.178
					46	14	1	14	15.246		46	4	1	4	4.356		43	8	1.0698	8.55814	9.31981				1.1132
					46	7	1	7	7.623		46	13	1	13	14.157		88	2	0.5227	1.04545	1.1385				7.623
					46	4	1	4	4.356		46	7	1	7	7.623		89	4	0.5169	4	4.356				11.979
					46	5	1	5	5.445		46	12	1	12	13.068		46	4	1	4	4.356				5.445
					46	1	1	1	1.089		46	8	1	8	8.712		46	1	1	1	1.089				9.801
					46	7	1	7	7.623		42	7	1.0952	7.66667	8.349		46	1	1	1	1.089				1.089
					46	2	1	2	2.178		46	6	1	6	6.534		92	9	0.5	4.5	4.9005				5.445
					46	10	1	10	10.89		92	37	0.5	18.5	20.1465		46	2	1	2	2.178				7.9695
					46	10	1	10	10.89		46	5	1	5	5.445		45	0	1.0222	0	0				7.623
					46	8	1	8	8.712		41	9	1.122	10.0976	10.9962		46	2	1	2	2.178				7.623
					48	7	0.9583	6.70833	7.30538		46	2	1	2	2.178		46	6	1	6	6.534				6.534
					77	6	0.5974	3.58442	3.90343		47	10	0.9787	9.78723	10.6583		46	0	1	0	0				3.267
					46	5	1	5	5.445		42	3	1.0952	3.28571	3.57814		46	3	1	3	3.267				8.55263
					43	2	1.0698	2.13953	2.32995		46	9	1	9	9.801		44	1	1.0455	1.04545	1.1385				9.801
					46	9	1	9	9.801		42	3	1.0952	3.28571	3.57814		46	1	1	1	1.089				2.277
					38	8	1.2105	9.68421	10.5461		40	8	1.15	9.2	10.0188		44	2	1.0455	2.09091	2.277				16.335
					46	5	1	5	5.445		90	9	0.5111	4.6	5.0094		44	3	1.0455	3.13636	3.4155				17.0775
					46	4	1	4	4.356		43	8	1.0698	8.55814	9.31981		46	3	1	3	3.267				8.712
					46	6	1	6	6.534		46	5	1	5	5.445		45	7	1.0222	7.15556	7.7924				3.4155
					46	3	1	3	3.267		46	13	1	13	14.157		46	2	1	2	2.178				13.068
					46	6	1	6	6.534		46	8	1	8	8.712		45	0	1.0222	0	0				6.19139
					46	6	1	6	6.534		46	5	1	5	5.445		46	1	1	1	1.089				13.2902
					46	8	1	8	8.712		46	3	1	3	3.267		90	5	0.5111	2.55556	2.783				3.3396
					46	2	1	2	2.178		46	8	1	8	8.712		46	3	1	3	3.267				8.712
					45	1	1.0222	1.02222	1.1132		46	2	1	2	2.178		46	0	1	0	0				13.4868
					46	7	1	7	7.623		46	4	1	4	4.356		46	0	1	0	0				4.356
					46	11	1	11	11.979		46	10	1	10	10.89		45	10	1.0222	10.2222	11.132				14.157
					92	10	0.5	5	5.445		46	4	1	4	4.356		41	2	1.122	2.2439	2.44361				1.089
					46	9	1	9	9.801		46	9	1	9	9.801		46	2	1	2	2.178				5.78008
					46	1	1	1	1.089		46	4	1	4	4.356		41	6	1.122	6.73171	7.33083				11.979
					46	5	1	5	5.445		46	15	1	15	16.335		43	8	1.0698	8.55814	9.31981				1.1385
					44	7	1.0455	7.31818	7.9695		46	3	1	3	3.267		45	4	1.0222	4.08889	4.4528				14.157
					46	7	1	7	7.623		45	2	1.0222	2.04444	2.2264				average	3.28667	3.57918				18.0895
					46	7	1	7	7.623		45	2	1.0222	2.04444	2.2264				SEM	0.435915	0.474712				4.356
					46	6	1	6	6.534		46	0	1	0	0				stdev	3.37888	3.6796				7.623
					46	3	1	3	3.267				average	7.4344	8.09606				n	60					15.246
							average	4.97454	5.41727				SEM	0.554434	0.603778										6.534
							SEM	0.388661	0.423252				stdev	4.40068	4.79234										7.623
							stdev	3.10929	3.38602				n	63											5.41557
							n	64																	8.99123
		EB-0392 BRCA2 +/+										EB-6457 BRCA2+/+			Researcher 4										4.356
Chr. No.	SMTS (2)	SMTS (2)	SMTS (3)	SMTS (3)	SMTS (1)	SMTS (1)	MEAN SMTS	SMTS (4)	SMTS (4)			Chr. No.	SMTS	SMTS	x0,448										14.157
46					0	0	0	3	3			40	9	10.35	4.6368										7.623
46			3	3	4	4	3.5	5	5			45	4	4.08889	1.83182										13.068
46			0	0	0	0	0	1	1			51	5	4.5098	2.02039										8.712
40	1	1.15	3	3.45	2	2.3	2.3	7	8.05			48	3	2.875	1.288										8.349
46	3	3	2	2	1	1	2	4	4			46	7	7	3.136										6.534
46	5	5	5	5	6	6	5.33333	11	11			37	6	7.45946	3.34184										20.1465
41	8	8.97561	7	7.85366	9	10.0976	8.97561	12	13.4634			46	5	5	2.24										5.445
46	3	3	5	5	4	4	4	6	6			79	16	9.31646	4.17377										10.9962
31	3	4.45161			4	5.93548	5.19355	7	10.3871			34	3	4.05882	1.81835										2.178
45	1	1.02222	1	1.02222	1	1.02222	1.02222	1	1.02222			46	5	5	2.24										10.6583
37	2	2.48649	4	4.97297	3	3.72973	3.72973	6	7.45946			46	3	3	1.344										3.57814
46	4	4	6	6	3	3	4.33333	6	6			47	10	9.78723	4.38468										9.801
43	2	2.13953	2	2.13953	2	2.13953	2.13953	7	7.48837			43	5	5.34884	2.39628										3.57814
46			0	0	0	0	0	2	2			42	10	10.9524	4.90667										10.0188
44	5	5.22727	9	9.40909	7	7.31818	7.31818	19	19.8636			48	5	4.79167	2.14667										5.0094
46	4	4	3	3	2	2	3	6	6			50	12	11.04	4.94592										9.31981
47	3	2.93617	6	5.87234	2	1.95745	3.58865	4	3.91489			45	8	8.17778	3.66364										5.445
45	1	1.02222	2	2.04444	1	1.02222	1.36296	4	4.08889			45	7	7.15556	3.20569										14.157
47	2	1.95745	2	1.95745	2	1.95745	1.95745	10	9.78723			41	5	5.60976	2.51317										8.712
47	6.5	6.3617	9	8.80851	7	6.85106	7.34043	9	8.80851			43	4	4.27907	1.91702										5.445
46	2.5	2.5	6	6	0	0	2.83333	8	8			57	8	6.45614	2.89235										3.267
40	2	2.3				0	1.15	5	5.75			58	7	5.55172	2.48717										8.712
46	1	1	1	1	1	1	1	4	4			35	3	3.94286	1.7664										2.178
42	5	5.47619	6	6.57143	3	3.28571	5.11111	20	21.9048			48	2	1.91667	0.858667										4.356
46	4	4	3	3	1	1	2.66667	12	12			44	4	4.18182	1.87345										10.89
46	6	6	9	9	5	5	6.66667	17	17			35	3	3.94286	1.7664										4.356
46	5	5	7	7	7	7	6.33333	15	15			51	3	2.70588	1.21224										9.801
45	4	4.08889	4	4.08889	2	2.04444	3.40741	7	7.15556			51	4	3.60784	1.61631										4.356
46	4	4	5	5	4	4	4.33333	6	6			37	2	2.48649	1.11395										16.335
92	5	2.5	1.5	0.75	5	2.5	1.91667	20	10			48	4	3.83333	1.71733										3.267
37	4	4.97297	10	12.4324	6	7.45946	8.28829	13	16.1622			35	2	2.62857	1.1776										2.2264
34	4	5.41176		0	3	4.05882	3.15686	9	12.1765			46	1	1	0.448										2.2264
47	6	5.87234	5	4.89362	7	6.85106	5.87234	12	11.7447			43	6	6.4186	2.87553										0
46	2	2	2	2	5	5	3	7	7			48	4	3.83333	1.71733										0
43	2	2.13953	4	4.27907	1	1.06977	2.49612	12	12.8372			44	7	7.31818	3.27855										1.16498
46	2	2	1	1	1	1	1.33333	6	6			47	4	3.91489	1.75387										8.349
46	9	9	11	11	9	9	9.66667	12	12			46	4	4	1.792										0
46	3	3	7	7	4	4	4.66667	8	8			44	1	1.04545	0.468364										8.99123
91	9	4.54945	6	3.03297	11	5.56044	4.38095	17	8.59341			61	1	0.754098	0.337836										6.831
47	5	4.89362	6	5.87234	6	5.87234	5.5461	11	10.766			44	6	6.27273	2.81018										2.32995
45	2	2.04444	0.5	0.511111	2	2.04444	1.53333	4	4.08889			43	7	7.48837	3.35479										1.1132
50	10	9.2	3	2.76	3	2.76	4.90667	4	3.68			43	3	3.2093	1.43777										3.49493
46	8	8	6	6	4	4	6	11	11			37	6	7.45946	3.34184										2.178
46	2	2	2.5	2.5	2	2	2.16667	6	6			43	3	3.2093	1.43777										4.356
39	2	2.35897			2	2.35897	2.35897	5	5.89744			41	0	0	0										2.277
42	0.5	0.547619	4	4.38095	2	2.19048	2.37302	3	3.28571			40	7	8.05	3.6064										3.4155
47			3	2.93617	1	0.978723	1.95745	9	8.80851			43	5	5.34884	2.39628										1.1385
44	0	0	1	1.04545	0	0	0.348485	2	2.09091			52	5	4.42308	1.98154										2.178
45	1	1.02222	1	1.02222	0	0	0.681481	2	2.04444			35	3	3.94286	1.7664										5.566
46	3	3	4	4	4	4	3.66667	8	8			41	3	3.36585	1.5079										21.78
43	1	1.06977	1	1.06977	3	3.2093	1.78295	6	6.4186			36	6	7.66667	3.43467										6.534
35	1	1.31429			1	1.31429	1.31429	5	6.57143			42	5	5.47619	2.45333										2.178
48	1	0.958333	0	0	2	1.91667	0.958333	6	5.75			36	6	7.66667	3.43467										1.089
39	2	2.35897	4	4.71795	5	5.89744	4.32479	4	4.71795			43	6	6.4186	2.87553										3.4155
42	7	7.66667	12	13.1429	8	8.7619	9.85714	13	14.2381			60	5	3.83333	1.71733										6.534
46			4	4	0	0	2	1	1			61	6	4.52459	2.02702										0
46	3	3	4	4	0	0	2.33333	3	3			46	6	6	2.688										0
46	2	2	6	6	1	1	3	3	3			49	13	12.2041	5.46743										6.534
44	1	1.04545	1	1.04545	4	4.18182	2.09091	8	8.36364			40	9	10.35	4.6368										1.1132
44	1	1.04545	0	0	0	0	0.348485	1	1.04545			35	2	2.62857	1.1776										4.4528
46	5	5	6	6	5	5	5.33333	10	10			31	3	4.45161	1.99432										2.178
							3.44684		7.69549			83	12	6.6506	2.97947										9.31981
		3.54201		4.32641		3.47176	3.78006					41	2	2.2439	1.00527										1.1385
Correction factor		1.06721		0.873717		1.0888			0.447904			42	3	3.28571	1.472										4.356
												46	6	6	2.688										4.356
															2.35379										1.089
Metaphase no							61																		1.089
															65										4.9005
																									2.178
																									0
																									2.178
																									6.534
																									0
																									3.267
																									1.1385
																									1.089
																									2.277
																									3.4155
																									3.267
																									7.7924
																									2.178
																									0
																									1.089
																									2.783
																									3.267
																									0
																									0
																									11.132
																									2.44361
																									2.178
																									7.33083
																									9.31981
																									4.4528

## Sheet: Table S5
Table S5. Analysis of multitelomere signals on both sister chromatids (DMTS)
	DMTS
		Mean BRCA2+/+	0.0706545					6085 (+/-)	Researcher 2					2302 (+/-)	Researcher 2					HSC62N (-/-)	Researcher 2			BRCA2+/+	BRCA2+/-	BRCA2-/-		BRCA2 +/+ vs +/-						Mean	SEM
					Chromosome number	DMTS	For 46 chromosomes	DMTS	x1.575		Chromosome number	DMTS	For 46 chromosomes	DMTS	x1.575		Chromosome number	DMTS	For 46 chromosomes	DMTS	x1.575			0	0	1.575
					45	0	1.0222	0	0		46	0	1	0	0		46	1	1	1	1.575			0	0	0		t-Test: Two-Sample Assuming Unequal Variances					BRCA2+/+	0.059	0.0109882
		Mean from researcher 2 on BRCA2+/+	0.0448649		46	0	1	0	0		45	0	1.0222	0	0		46	0	1	0	0			0	0	0							BRCA2 +/-	0.186	0.0328913
		Mean from researcher 3 on BRCA2+/+	0.0551099		46	0	1	0	0		46	1	1	1	1.575		46	0	1	0	0			0	0	0			BRCA2+/+	BRCA2+/-			BRCA2 -/-	0.685	0.174811
		Mean from researcher 1 on BRCA2+/+	0.111989		46	0	1	0	0		46	0	1	0	0		46	0	1	0	0			0	0	0		Mean	0.0591497	0.185658
					46	0	1	0	0		45	0	1.0222	0	0		45	0	1.0222	0	0			0	0	0		Variance	0.0152133	0.334287
		Correction between researchers			46	0	1	0	0		46	0	1	0	0		46	0	1	0	0			0	3.15	0		Observations	126	309
		Researcher 2	1.57483		46	2	1	2	3.15		46	0	1	0	0		45	0	1.0222	0	0			0	0	0		Hypothesized Mean Difference	0
		Researcher 3	1.28207		46	0	1	0	0		46	0	1	0	0		46	0	1	0	0			0	0	0		df	369
		Researcher 1	0.630907		44	0	1.0455	0	0		46	0	1	0	0		44	0	1.0455	0	0			0	0	0		t Stat	-3.64806
					46	0	1	0	0		45	0	1.0222	0	0		46	0	1	0	0			0	0	1.575		P(T<=t) one-tail	0.000151132
					46	0	1	0	0		46	0	1	0	0		46	1	1	1	1.575			0.333333	0	0		t Critical one-tail	1.64899
					46	0	1	0	0		46	0	1	0	0		44	0	1.0455	0	0			0	4.83	0		P(T<=t) two-tail	0.000302264
					45	3	1.0222	3.06667	4.83		46	0	1	0	0		46	0	1	0	0			0	1.575	0		t Critical two-tail	1.96641
					46	1	1	1	1.575		46	0	1	0	0		46	0	1	0	0			0	0	0		p < 0.001
					46	0	1	0	0		46	0	1	0	0		46	0	1	0	0			0	0	0
					46	0	1	0	0		45	0	1.0222	0	0		46	0	1	0	0			0	0	0		BRCA +/+ vs -/-
					46	0	1	0	0		46	0	1	0	0		46	0	1	0	0			0	0	0
					46	0	1	0	0		46	0	1	0	0		46	0	1	0	0			0	0	0		t-Test: Two-Sample Assuming Unequal Variances
					45	0	1.0222	0	0		46	0	1	0	0		46	0	1	0	0			0	0	0								BRCA +/+ vs +/- p=		0.000302264
					46	0	1	0	0		46	0	1	0	0		46	0	1	0	0			0	0	0			BRCA2+/+	BRCA2-/-				BRCA +/- vs -/- p =		0.0055509
					46	0	1	0	0		46	0	1	0	0		46	0	1	0	0			0	0	0		Mean	0.0591497	0.684872				BRCA+/+ vs -/- p =		0.000459065
					46	0	1	0	0		46	0	1	0	0		87	0	0.5287	0	0			0	0	0		Variance	0.0152133	5.25615
					46	0	1	0	0		46	0	1	0	0		46	0	1	0	0			0	0	0		Observations	126	172
					46	0	1	0	0		46	0	1	0	0		46	0	1	0	0			0	0	0		Hypothesized Mean Difference	0
					46	0	1	0	0		46	0	1	0	0		46	0	1	0	0			0	0	0		df	172
					46	0	1	0	0		45	0	1.0222	0	0		46	0	1	0	0			0	0	0		t Stat	-3.57236
					46	0	1	0	0		46	0	1	0	0		46	0	1	0	0			0	0	0		P(T<=t) one-tail	0.000229532
					46	0	1	0	0		46	0	1	0	0		47	0	0.9787	0	0			0	0	0		t Critical one-tail	1.65376
					46	0	1	0	0		46	0	1	0	0		45	0	1.0222	0	0			0.0833333	0	0		P(T<=t) two-tail	0.000459065
					44	0	1.0455	0	0		46	0	1	0	0		46	0	1	0	0			0.414414	1.575	0		t Critical two-tail	1.97385
					46	1	1	1	1.575		46	0	1	0	0		46	0	1	0	0			0	1.575	0		p < 0.001
					46	1	1	1	1.575		46	0	1	0	0		43	0	1.0698	0	0			0.326241	0	0
					47	0	0.9787	0	0		46	0	1	0	0		46	0	1	0	0			0	0	0		BRCA +/- vs -/-
					46	0	1	0	0		46	0	1	0	0		44	0	1.0455	0	0			0	0	0
					46	0	1	0	0		46	1	1	1	1.575		45	0	1.0222	0	0			0	0	0		t-Test: Two-Sample Assuming Unequal Variances
					46	0	1	0	0		45	0	1.0222	0	0		46	0	1	0	0			0	0	0
					46	0	1	0	0		45	0	1.0222	0	0		36	0	1.2778	0	0			0	1.575	0			BRCA2+/-	BRCA2-/-
					46	1	1	1	1.575		46	0	1	0	0		46	0	1	0	0			0.336996	0	0		Mean	0.185658	0.684872
					46	0	1	0	0		46	0	1	0	0		46	0	1	0	0			0	0	0		Variance	0.334287	5.25615
					46	0	1	0	0		46	2	1	2	3.15		46	0	1	0	0			0	0	0		Observations	309	172
					46	0	1	0	0		46	0	1	0	0		45	0	1.0222	0	0			0	0	0		Hypothesized Mean Difference	0
					46	0	1	0	0		46	0	1	0	0		41	0	1.122	0	0			0.333333	0	0		df	183
					45	0	1.0222	0	0		46	0	1	0	0		47	0	0.9787	0	0			0	1.61	0		t Stat	-2.80649
					45	1	1.0222	1.02222	1.61		46	0	1	0	0				average	0.0465116	0.0732558			0	0	0		P(T<=t) one-tail	0.00277545
					93	0	0.4946	0	0		46	0	1	0	0				SEM	0.0324948	0.0511793			0	0	1.282		t Critical one-tail	1.65322
					46	0	1	0	0		46	1	1	1	1.575				stdev	0.213083	0.335605			0	1.575	0		P(T<=t) two-tail	0.0055509
					46	1	1	1	1.575		47	0	0.9787	0	0				n	43				0	0	3.846		t Critical two-tail	1.97301
					46	0	1	0	0		46	2	1	2	3.15									0	0	0		p < 0.01
					45	0	1.0222	0	0		92	1	0.5	0.5	0.7875									0.666667	1.575	0
					46	1	1	1	1.575		46	0	1	0	0									0.356589	0	0
					46	0	1	0	0		46	0	1	0	0									0	0	1.34027
					46	0	1	0	0		46	0	1	0	0									0	0	0
					45	0	1.0222	0	0		45	1	1.0222	1.02222	1.61									0	3.15	2.564
					46	2	1	2	3.15		46	0	1	0	0									0	0	5.128
					46	0	1	0	0		46	0	1	0	0									0	0	1.282
					46	0	1	0	0		46	0	1	0	0									0	0	25.64
					46	0	1	0	0		46	0	1	0	0									0.333333	0	1.282
					46	0	1	0	0		46	0	1	0	0									0.348485	0	3.846
					46	0	1	0	0		46	1	1	1	1.575									0	0	0
					46	0	1	0	0		46	0	1	0	0									0	0	0
							average	0.234815	0.369833		46	0	1	0	0									0.1518	0	0
							SEM	0.0772791	0.121715		45	0	1.0222	0	0									0.134933	1.575	0
							stdev	0.598602	0.942797				average	0.153584	0.241895									0.119059	0	0
							n	60					SEM	0.0559341	0.0880963									0	0	0
													stdev	0.440426	0.693671									0.264	0	0
													n	62										0	0	1.31049
																								0	0	0
																								0.153722	0	0
																								0	0	1.34027
								FANCD1-NORD (-/-)	Researcher 3					FANCD1-Span (-/-)	Researcher 3									0	0	0
					Chromosome number	DMTS	For 46 chromosomes	DMTS	x1.282		Chromosome number	DMTS	For 46 chromosomes	DMTS	x1.282									0	0	1.59384
					46	0	1	0	0		46	0	1	0	0									0	0	0
					46	0	1	0	0		46	0	1	0	0									0	0	1.282
					46	1	1	1	1.282		43	0	1.0698	0	0									0.433714	0	0
					46	0	1	0	0		45	1	1.0222	1.02222	1.31049									0	0	0
					46	3	1	3	3.846		46	1	1	1	1.282									0.12144	0	0
					46	0	1	0	0		42	0	1.0952	0	0									0.269867	0	4.65568
					46	0	1	0	0		46	0	1	0	0									0	0	0
					44	0	1.0455	0	0		46	0	1	0	0									0	0	0
					44	1	1.0455	1.04545	1.34027		46	0	1	0	0									0	0	0
					46	0	1	0	0		44	0	1.0455	0	0									0.106526	0	6.70136
					46	2	1	2	2.564		45	0	1.0222	0	0									0	0	1.31049
					46	4	1	4	5.128		45	0	1.0222	0	0									0	0	1.282
					46	1	1	1	1.282		42	0	1.0952	0	0									0	0	0
					46	20	1	20	25.64		46	0	1	0	0									0	0	2.564
					46	1	1	1	1.282		46	0	1	0	0									0	0	1.37144
					46	3	1	3	3.846		46	0	1	0	0									0	0	3.846
					45	0	1.0222	0	0		45	0	1.0222	0	0									0	0	3.10379
					45	0	1.0222	0	0		44	0	1.0455	0	0									0.164108	0	2.87668
					44	0	1.0455	0	0		45	0	1.0222	0	0									0	0	2.564
					46	0	1	0	0		43	0	1.0698	0	0									0	0	1.282
					46	0	1	0	0		39	0	1.1795	0	0									0	0	6.55244
					43	0	1.0698	0	0		44	0	1.0455	0	0									0	0	5.128
					45	0	1.0222	0	0		45	0	1.0222	0	0									0	1.575	1.282
					45	1	1.0222	1.02222	1.31049		45	0	1.0222	0	0									0.138	0	0
					44	0	1.0455	0	0		46	0	1	0	0									0	0	0
					46	0	1	0	0		46	0	1	0	0									0	0	1.31049
					44	1	1.0455	1.04545	1.34027		46	0	1	0	0									0.276	0	0
					43	0	1.0698	0	0		45	0	1.0222	0	0									0.099541	3.15	1.282
					37	1	1.2432	1.24324	1.59384		45	0	1.0222	0	0									0	0	0
					45	0	1.0222	0	0		46	0	1	0	0									0	0	0
					46	1	1	1	1.282		45	0	1.0222	0	0									0.141209	0	0
					46	0	1	0	0		40	0	1.15	0	0									0	0	0
					45	0	1.0222	0	0		46	0	1	0	0									0	0	0
					43	0	1.0698	0	0		44	0	1.0455	0	0									0	1.575	0
					38	3	1.2105	3.63158	4.65568		45	0	1.0222	0	0									0	0	0
					46	0	1	0	0		46	0	1	0	0									0	3.15	0
					46	0	1	0	0		45	0	1.0222	0	0									0	0.7875	0
					45	0	1.0222	0	0		45	1	1.0222	1.02222	1.31049									0	0	1.31049
					44	5	1.0455	5.22727	6.70136		46	2	1	2	2.564									0.296195	0	1.282
					45	1	1.0222	1.02222	1.31049		47	0	0.9787	0	0									0.337333	0	0
					46	1	1	1	1.282		46	0	1	0	0									0	1.61	0
					46	0	1	0	0		46	0	1	0	0									0	0	0
					46	2	1	2	2.564		47	0	0.9787	0	0									0.282419	0	0
					43	1	1.0698	1.06977	1.37144		43	0	1.0698	0	0									0.1012	0	0
					46	3	1	3	3.846		46	0	1	0	0									0	0	0
					38	2	1.2105	2.42105	3.10379		45	0	1.0222	0	0									0.132	0	0
					41	2	1.122	2.2439	2.87668		45	0	1.0222	0	0									0.123918	1.575	0
					46	2	1	2	2.564		45	0	1.0222	0	0									0	0	0
					46	1	1	1	1.282		46	0	1	0	0									0	0	0
					45	5	1.0222	5.11111	6.55244		44	0	1.0455	0	0									0	0	0
					46	4	1	4	5.128		46	0	1	0	0									0.0731566	0	0
					46	1	1	1	1.282		43	4	1.0698	4.27907	5.48577									0	0	0
					45	0	1.0222	0	0		45	0	1.0222	0	0									0	0	0
					46	0	1	0	0		45	0	1.0222	0	0									0	0	0
					45	1	1.0222	1.02222	1.31049		46	0	1	0	0										0	0
					46	0	1	0	0		46	1	1	1	1.282										0	0
					46	1	1	1	1.282		46	1	1	1	1.282										0	0
					46	0	1	0	0		44	0	1.0455	0	0										0	0
					46	0	1	0	0		46	0	1	0	0										0	0
					41	0	1.122	0	0		46	1	1	1	1.282										0	0
					45	0	1.0222	0	0		45	0	1.0222	0	0										0	0
					35	0	1.3143	0	0		46	0	1	0	0										1.07504	0
					46	0	1	0	0		46	0	1	0	0										0	0
							average	1.2239	1.56904		45	0	1.0222	0	0										0	0
							SEM	0.346947	0.444786		46	0	1	0	0										0	0
							stdev	2.75381	3.53038		46	0	1	0	0										0	0
							n	63					average	0.18672	0.239375										0	0
													SEM	0.0779984	0.0999939										0	0
													stdev	0.633662	0.812354										0	0
													n	66											0	0
																									0	0
																									0	1.31049
																									0	2.564
								1482 (+/-)	Researcher 1					1830 (+/-)	Researcher 1					1690 (+/-)	Researcher 1				0	0
					Chromosome number	DMTS	For 46 chromosomes	DMTS	x0.631		Chromosome number	DMTS	For 46 chromosomes	DMTS	x0.631		Chromosome number	DMTS	For 46 chromosomes	DMTS	x0.631				0	0
					46	0	1	0	0		41	2	1.122	2.2439	1.4159		45	0	1.0222	0	0				0	0
					45	0	1.0222	0	0		46	0	1	0	0		43	0	1.0698	0	0				0	0
					46	0	1	0	0		44	0	1.0455	0	0		36	0	1.2778	0	0				0	0
					47	0	0.9787	0	0		46	1	1	1	0.631		37	0	1.2432	0	0				0	0
					46	0	1	0	0		44	2	1.0455	2.09091	1.31936		39	0	1.1795	0	0				0	0
					45	0	1.0222	0	0		46	0	1	0	0		44	1	1.0455	1.04545	0.659682				0	0
					92	0	0.5	0	0		44	0	1.0455	0	0		43	0	1.0698	0	0				0	0
					46	0	1	0	0		46	0	1	0	0		45	0	1.0222	0	0				0	0
					46	0	1	0	0		89	0	0.5169	0	0		43	0	1.0698	0	0				0.631	0
					43	0	1.0698	0	0		49	0	0.9388	0	0		46	0	1	0	0				0	0
					46	0	1	0	0		45	0	1.0222	0	0		46	0	1	0	0				0	5.48577
					81	3	0.5679	1.7037	1.07504		46	0	1	0	0		44	0	1.0455	0	0				0.631	0
					46	0	1	0	0		52	1	0.8846	0.884615	0.558192		44	0	1.0455	0	0				0	0
					46	0	1	0	0		46	0	1	0	0		44	0	1.0455	0	0				0	0
					46	0	1	0	0		46	0	1	0	0		46	0	1	0	0				0	1.282
					45	0	1.0222	0	0		46	0	1	0	0		45	0	1.0222	0	0				0	1.282
					46	0	1	0	0		26	0	1.7692	0	0		46	1	1	1	0.631				0	0
					42	0	1.0952	0	0		46	3	1	3	1.893		46	0	1	0	0				0	0
					46	0	1	0	0		44	0	1.0455	0	0		46	0	1	0	0				0	1.282
					43	0	1.0698	0	0		46	0	1	0	0		46	0	1	0	0				0	0
					44	0	1.0455	0	0		36	2	1.2778	2.55556	1.61256		44	0	1.0455	0	0				0	0
					46	0	1	0	0		46	0	1	0	0		46	0	1	0	0				0	0
					46	0	1	0	0		92	0	0.5	0	0		46	0	1	0	0				0	0
					45	0	1.0222	0	0		46	0	1	0	0		46	0	1	0	0				0	0
					46	0	1	0	0		46	0	1	0	0		46	0	1	0	0				0	0
					46	0	1	0	0		46	1	1	1	0.631		45	0	1.0222	0	0				0
					44	0	1.0455	0	0		37	0	1.2432	0	0		45	0	1.0222	0	0				0
					46	0	1	0	0		39	1	1.1795	1.17949	0.744256		46	0	1	0	0				0
					46	0	1	0	0		46	0	1	0	0		43	0	1.0698	0	0				0
					46	0	1	0	0		46	1	1	1	0.631		88	0	0.5227	0	0				0
					46	0	1	0	0		46	0	1	0	0		89	0	0.5169	0	0				0.3155
					46	0	1	0	0		46	0	1	0	0		46	0	1	0	0				0.631
					46	0	1	0	0		46	0	1	0	0		46	0	1	0	0				0
					46	1	1	1	0.631		42	0	1.0952	0	0		46	0	1	0	0				0
					46	0	1	0	0		46	0	1	0	0		92	0	0.5	0	0				0
					46	0	1	0	0		92	4	0.5	2	1.262		46	0	1	0	0				0
					46	1	1	1	0.631		46	1	1	1	0.631		45	0	1.0222	0	0				0
					46	0	1	0	0		41	0	1.122	0	0		46	0	1	0	0				0
					48	0	0.9583	0	0		46	0	1	0	0		46	0	1	0	0				0
					77	0	0.5974	0	0		47	0	0.9787	0	0		46	0	1	0	0				1.4159
					46	0	1	0	0		42	0	1.0952	0	0		46	0	1	0	0				0
					43	0	1.0698	0	0		46	0	1	0	0		44	0	1.0455	0	0				0
					46	0	1	0	0		42	1	1.0952	1.09524	0.691095		46	1	1	1	0.631				0.631
					38	0	1.2105	0	0		40	1	1.15	1.15	0.72565		44	0	1.0455	0	0				1.31936
					46	0	1	0	0		90	1	0.5111	0.511111	0.322511		44	0	1.0455	0	0				0
					46	0	1	0	0		43	0	1.0698	0	0		46	0	1	0	0				0
					46	0	1	0	0		46	0	1	0	0		45	0	1.0222	0	0				0
					46	0	1	0	0		46	0	1	0	0		46	0	1	0	0				0
					46	0	1	0	0		46	0	1	0	0		45	0	1.0222	0	0				0
					46	0	1	0	0		46	0	1	0	0		46	0	1	0	0				0
					46	0	1	0	0		46	0	1	0	0		90	0	0.5111	0	0				0
					46	0	1	0	0		46	1	1	1	0.631		46	0	1	0	0				0.558192
					45	0	1.0222	0	0		46	0	1	0	0		46	0	1	0	0				0
					46	0	1	0	0		46	0	1	0	0		46	0	1	0	0				0
					46	0	1	0	0		46	0	1	0	0		45	0	1.0222	0	0				0
					92	1	0.5	0.5	0.3155		46	0	1	0	0		41	0	1.122	0	0				0
					46	1	1	1	0.631		46	1	1	1	0.631		46	0	1	0	0				1.893
					46	0	1	0	0		46	0	1	0	0		41	0	1.122	0	0				0
					46	0	1	0	0		46	0	1	0	0		43	0	1.0698	0	0				0
					44	0	1.0455	0	0		46	0	1	0	0		45	0	1.0222	0	0				1.61256
					46	0	1	0	0		45	1	1.0222	1.02222	0.645022				average	0.0507576	0.032028				0
					46	0	1	0	0		45	0	1.0222	0	0				SEM	0.0288107	0.0181795				0
					46	0	1	0	0		46	0	1	0	0				stdev	0.223167	0.140818				0
					46	0	1	0	0				average	0.376715	0.237707				n	60					0
							average	0.0813079	0.0533949				SEM	0.0905115	0.0571127										0.631
							SEM	0.0376963	0.0247551				stdev	0.718413	0.453318										0
							stdev	0.30157	0.198041				n	63											0.744256
							n	64																	0
																									0.631
		EB-0392 BRCA2+/+										EB-6457 BRCA2+/+			Researcher 4										0
Chr. no.	DMTS (2)	DMTS (2)	DMTS (3)	DMTS (3)	DMTS (1)	DMTS (1)	MEAN DMTS	DMTS (res 4)	DMTS (4)			Chr.no.	DMTS	DMTS	x0.132										0
46					0	0	0	0	0			40	1	1.15	0.1518										0
46			0	0	0	0	0	0	0			45	1	1.02222	0.134933										0
46			0	0	0	0	0	0	0			51	1	0.901961	0.119059										0
40	0	0	0	0	0	0	0	0	0			48	0	0	0										1.262
46	0	0	0	0	0	0	0	0	0			46	2	2	0.264										0.631
46	0	0	0	0	0	0	0	0	0			37	0	0	0										0
41	0	0	0	0	0	0	0	2	2.2439			46	0	0	0										0
46	0	0	0	0	0	0	0	0	0			79	2	1.16456	0.153722										0
31	0	0			0	0	0	0	0			34	0	0	0										0
45	0	0	0	0	0	0	0	0	0			46	0	0	0										0
37	0	0	0	0	0	0	0	0	0			46	0	0	0										0.691095
46	1	1	0	0	0	0	0.333333	1	1			47	0	0	0										0.72565
43	0	0	0	0	0	0	0	0	0			43	0	0	0										0.322511
46			0	0	0	0	0	0	0			42	3	3.28571	0.433714										0
44	0	0	0	0	0	0	0	0	0			48	0	0	0										0
46	0	0	0	0	0	0	0	0	0			50	1	0.92	0.12144										0
47	0	0	0	0	0	0	0	0	0			45	2	2.04444	0.269867										0
45	0	0	0	0	0	0	0	0	0			45	0	0	0										0
47	0	0	0	0	0	0	0	0	0			41	0	0	0										0
47	0	0	0	0	0	0	0	0	0			43	0	0	0										0.631
46	0	0	0	0	0	0	0	0	0			57	1	0.807018	0.106526										0
40	0	0					0	0	0			58	0	0	0										0
46	0	0	0	0	0	0	0	0	0			35	0	0	0										0
42	0	0	0	0	0	0	0	1	1.09524			48	0	0	0										0
46	0	0	0	0	0	0	0	0	0			44	0	0	0										0.631
46	0	0	0	0	0	0	0	1	1			35	0	0	0										0
46	0	0	0	0	0	0	0	0	0			51	0	0	0										0
45	0	0	0	0	0	0	0	1	1.02222			51	0	0	0										0
46	0	0	0	0	0	0	0	0	0			37	1	1.24324	0.164108										0.645022
92	0	0	0.5	0.25	0	0	0.0833333	5	2.5			48	0	0	0										0
37	1	1.24324	0	0	0	0	0.414414	3	3.72973			35	0	0	0										0
34	0	0			0	0	0	0	0			46	0	0	0										0
47	0	0	0	0	1	0.978723	0.326241	1	0.978723			43	0	0	0										0
46	0	0	0	0	0	0	0	0	0			48	0	0	0										0
43	0	0	0	0	0	0	0	0	0			44	1	1.04545	0.138										0
46	0	0	0	0	0	0	0	1	1			47	0	0	0										0
46	0	0	0	0	0	0	0	1	1			46	0	0	0										0.659682
46	0	0	0	0	0	0	0	0	0			44	2	2.09091	0.276										0
91	0	0	1	0.505495	1	0.505495	0.336996	2	1.01099			61	1	0.754098	0.099541										0
47	0	0	0	0	0	0	0	0	0			44	0	0	0										0
45	0	0	0	0	0	0	0	0	0			43	0	0	0										0
50	0	0	0	0	0	0	0	0	0			43	1	1.06977	0.141209										0
46	0	0	0	0	1	1	0.333333	1	1			37	0	0	0										0
46	0	0	0	0	0	0	0	1	1			43	0	0	0										0
39	0	0			0	0	0	0	0			41	0	0	0										0
42	0	0	0	0	0	0	0	0	0			40	0	0	0										0
47			0	0	0	0	0	0	0			43	0	0	0										0
44	0	0	0	0	0	0	0	0	0			52	0	0	0										0.631
45	0	0	0	0	0	0	0	1	1.02222			35	0	0	0										0
46	0	0	1	1	1	1	0.666667	2	2			41	2	2.2439	0.296195										0
43	0	0	0	0	1	1.06977	0.356589	1	1.06977			36	2	2.55556	0.337333										0
35	0	0			0	0	0	0	0			42	0	0	0										0
48	0	0	0	0	0	0	0	0	0			36	0	0	0										0
39	0	0	0	0	0	0	0	0	0			43	2	2.13953	0.282419										0
42	0	0	0	0	0	0	0	0	0			60	1	0.766667	0.1012										0
46			0	0	0	0	0	0	0			61	0	0	0										0
46	0	0	0	0	0	0	0	1	1			46	1	1	0.132										0
46	0	0	1	1	0	0	0.333333	0	0			49	1	0.938776	0.123918										0
44	0	0	0	0	1	1.04545	0.348485	1	1.04545			40	0	0	0										0
44	0	0	0	0	0	0	0	1	1.04545			35	0	0	0										0
46	0	0	0	0	0	0	0	1	1			31	0	0	0										0
							0.0579135		0.438749			83	1	0.554217	0.0731566										0
		0.0448649		0.0551099		0.111989	0.0706545					41	0	0	0										0
Correction factor		1.57483		1.28207		0.630907			0.131997			42	0	0	0										0
												46	0	0	0										0
															0.0603099										0
Metaphase no							61																		0
																									0
																									0
																									0
																									0
																									0
																									0
																									0.631
																									0
																									0
																									0
																									0
																									0
																									0
																									0
																									0
																									0
																									0
																									0
																									0
																									0
																									0
																									0
																									0
																									0

## Sheet: Table S6
Table S6. Total multitelomere signals (MTS) by combination of SMTS and DMTS
	SMTS+DMTS
		Mean BRCA2+/+	3.922					6085 (+/-)	Researcher 2					2302 (+/-)	Researcher 2					HSC62N (-/-)	Researcher 2				BRCA2+/+	BRCA2+/-	BRCA2-/-			BRCA2+/+ vs+/-						Mean	SEM
					Chromosome number	SMTS + DMTS (x2)	For 46 chromosomes	SMTS + DMTS (x2)	x1.080		Chromosome number	SMTS + DMTS (x2)	For 46 chromosomes	SMTS + DMTS (x2)	x1.08		Chromosome number	SMTS + DMTS (x2)	For 46 chromosomes	SMTS + DMTS (x2)	x1.08				0	2.208	3.24
					45	2	1.0222	2.04444	2.208		46	0	1	0	0		46	3	1	3	3.24				3.5	2.16	6.48			t-Test: Two-Sample Assuming Unequal Variances					BRCA2+/+	3.001	0.179114
		Mean from researcher 2 on BRCA2+/+	3.632		46	2	1	2	2.16		45	2	1.0222	2.04444	2.208		46	6	1	6	6.48				0	3.24	2.16								BRCA2 +/-	5.489	0.244015
		Mean from researcher 3 on BRCA2+/+	4.436		46	3	1	3	3.24		46	5	1	5	5.4		46	2	1	2	2.16				2.3	2.16	2.16				BRCA2+/+	BRCA2+/-			BRCA2 -/-	5.153	0.48537
		Mean from researcher 1 on BRCA2+/+	3.696		46	2	1	2	2.16		46	3	1	3	3.24		46	2	1	2	2.16				2	2.16	3.312			Mean	3.00126	5.48948
					46	2	1	2	2.16		45	2	1.0222	2	2.16		45	3	1.0222	3.06667	3.312				5.33333	3.24	3.24			Variance	4.04233	18.3989
		Correction between reserachers			46	3	1	3	3.24		46	2	1	2	2.16		46	3	1	3	3.24				8.97561	9.72	3.312			Observations	126	309
		Researcher 2	1.07985		46	9	1	9	9.72		46	2	1	2	2.16		45	3	1.0222	3.06667	3.312				4	6.48	7.56			Hypothesized Mean Difference	0
		Researcher 3	0.88413		46	6	1	6	6.48		46	7	1	7	7.56		46	7	1	7	7.56				5.19355	6.77455	0			df	425
		Researcher 1	1.06115		44	6	1.0455	6.27273	6.77455		46	3	1	3	3.24		44	0	1.0455	0	0				1.02222	4.32	1.08			t Stat	-8.22016
					46	4	1	4	4.32		45	2	1.0222	2.04444	2.208		46	1	1	1	1.08				3.72973	4.32	4.32			P(T<=t) one-tail	1.24347e-15
					46	4	1	4	4.32		46	2	1	2	2.16		46	4	1	4	4.32				5	9.72	7.90364			t Critical one-tail	1.64845
					46	9	1	9	9.72		46	2	1	2	2.16		44	7	1.0455	7.31818	7.90364				2.13953	9.936	2.16			P(T<=t) two-tail	2.48694e-15
					45	9	1.0222	9.2	9.936		46	3	1	3	3.24		46	2	1	2	2.16				0	8.64	1.08			t Critical two-tail	1.96556
					46	8	1	8	8.64		46	4	1	4	4.32		46	1	1	1	1.08				7.31818	4.32	0			p < 0.0001
					46	4	1	4	4.32		46	0	1	0	0		46	0	1	0	0				3	10.8	3.24
					46	10	1	10	10.8		45	2	1.0222	2.04444	2.208		46	3	1	3	3.24				3.58865	4.32	4.32			BRCA+/+ vs-/-
					46	4	1	4	4.32		46	0	1	0	0		46	4	1	4	4.32				1.36296	2.16	2.16
					46	2	1	2	2.16		46	2	1	2	2.16		46	2	1	2	2.16				1.95745	2.208	7.56			t-Test: Two-Sample Assuming Unequal Variances							BRCA +/+ vs +/- p =		2.48694e-15
					45	2	1.0222	2.04444	2.208		46	1	1	1	1.08		46	7	1	7	7.56				7.34043	4.32	3.24										BRCA+/+ vs -/- p =		4.63127e-05
					46	4	1	4	4.32		46	0	1	0	0		46	3	1	3	3.24				2.83333	7.56	2.16				BRCA2+/+	BRCA2-/-					BRCA +/- vs -/- p =		0.535789
					46	7	1	7	7.56		46	1	1	1	1.08		46	2	1	2	2.16				1.15	3.24	1.7131			Mean	3.00126	5.15265
					46	3	1	3	3.24		46	3	1	3	3.24		87	3	0.5287	1.58621	1.7131				1	2.16	2.16			Variance	4.04233	40.5204
					46	2	1	2	2.16		46	0	1	0	0		46	2	1	2	2.16				5.11111	5.4	0			Observations	126	172
					46	5	1	5	5.4		46	2	1	2	2.16		46	0	1	0	0				2.66667	5.4	5.4			Hypothesized Mean Difference	0
					46	5	1	5	5.4		46	6	1	6	6.48		46	5	1	5	5.4				6.66667	6.48	2.16			df	215
					46	6	1	6	6.48		45	3	1.0222	3.06667	3.312		46	2	1	2	2.16				6.33333	8.64	7.56			t Stat	-4.15836
					46	8	1	8	8.64		46	4	1	4	4.32		46	7	1	7	7.56				3.40741	4.32	10.5702			P(T<=t) one-tail	2.31563e-05
					46	4	1	4	4.32		46	0	1	0	0		47	10	0.9787	9.78723	10.5702				4.33333	6.48	5.52			t Critical one-tail	1.65197
					46	6	1	6	6.48		46	3	1	3	3.24		45	5	1.0222	5.11111	5.52				2.08333	6.77455	2.16			P(T<=t) two-tail	4.63127e-05
					44	6	1.0455	6.27273	6.77455		46	4	1	4	4.32		46	2	1	2	2.16				9.11712	6.48	2.16			t Critical two-tail	1.97106
					46	6	1	6	6.48		46	5	1	5	5.4		46	2	1	2	2.16				3.15686	4.32	5.77674			p < 0.0001
					46	4	1	4	4.32		46	1	1	1	1.08		43	5	1.0698	5.34884	5.77674				6.52482	6.34213	4.32
					47	6	0.9787	5.87234	6.34213		46	4	1	4	4.32		46	4	1	4	4.32				3	0	2.25818			BRCA +/- vs -/-
					46	0	1	0	0		46	7	1	7	7.56		44	2	1.0455	2.09091	2.25818				2.49612	8.64	5.52
					46	8	1	8	8.64		46	7	1	7	7.56		45	5	1.0222	5.11111	5.52				1.33333	7.56	2.16			t-Test: Two-Sample Assuming Unequal Variances
					46	7	1	7	7.56		45	4	1.0222	4.08889	4.416		46	2	1	2	2.16				9.66667	4.32	5.52
					46	4	1	4	4.32		45	15	1.0222	15.3333	16.56		36	4	1.2778	5.11111	5.52				4.66667	3.24	7.56				BRCA2+/-	BRCA2-/-
					46	3	1	3	3.24		46	8	1	8	8.64		46	7	1	7	7.56				5.05495	5.4	4.32			Mean	5.48948	5.15265
					46	5	1	5	5.4		46	1	1	1	1.08		46	4	1	4	4.32				5.5461	4.32	3.24			Variance	18.3989	40.5204
					46	4	1	4	4.32		46	11	1	11	11.88		46	3	1	3	3.24				1.53333	4.32	5.52			Observations	309	172
					46	4	1	4	4.32		46	11	1	11	11.88		45	5	1.0222	5.11111	5.52				4.90667	3.24	3.63512			Hypothesized Mean Difference	0
					46	3	1	3	3.24		46	4	1	4	4.32		41	3	1.122	3.36585	3.63512				6.66667	0	5.28511			df	259
					45	0	1.0222	0	0		46	2	1	2	2.16		47	5	0.9787	4.89362	5.28511				2.16667	3.312	1.768			t Stat	0.620022
					45	3	1.0222	3.06667	3.312		46	4	1	4	4.32				average	3.5256	3.80764				2.35897	3.73935	0.884			P(T<=t) one-tail	0.267894
					93	7	0.4946	3.46237	3.73935		46	4	1	4	4.32				SEM	0.338758	0.365858				2.37302	3.24	5.304			t Critical one-tail	1.65076
					46	3	1	3	3.24		46	5	1	5	5.4										1.95745	6.48	7.956			P(T<=t) two-tail	0.535789
					46	6	1	6	6.48		47	11	0.9787	10.766	11.6272										0.348485	2.16	6.188			t Critical two-tail	1.96917
					46	2	1	2	2.16		46	9	1	9	9.72										0.681481	7.728	2.652			p > 0.1
					45	7	1.0222	7.15556	7.728		92	12	0.5	6	6.48										5	10.8	3.536
					46	10	1	10	10.8		46	1	1	1	1.08										2.49612	8.64	6.46927
					46	8	1	8	8.64		46	1	1	1	1.08										1.31429	2.16	6.46927
					46	2	1	2	2.16		46	7	1	7	7.56										0.958333	4.416	2.21
					45	4	1.0222	4.08889	4.416		45	7	1.0222	7.15556	7.728										4.32479	15.12	8.84
					46	14	1	14	15.12		46	7	1	7	7.56										9.85714	2.16	27.404
					46	2	1	2	2.16		46	1	1	1	1.08										2	1.08	4.42
					46	1	1	1	1.08		46	5	1	5	5.4										2.33333	2.16	57.46
					46	2	1	2	2.16		46	5	1	5	5.4										3.66667	7.56	5.304
					46	7	1	7	7.56		46	5	1	5	5.4										2.78788	7.56	11.492
					46	7	1	7	7.56		46	9	1	9	9.72										0.348485	6.48	2.71093
					46	6	1	6	6.48		46	3	1	3	3.24										5.33333	0	4.51822
							average	4.82467	5.21064		46	6	1	6	6.48										4.9404	2.208	2.77255
							SEM	0.356872	0.385422		45	5	1.0222	5.11111	5.52										2.10169	5.4	0.884
													average	4.05895	4.38367										2.25851	3.24	6.188
													SEM	0.405394	0.437826										1.288	2.16	1.89135
																									3.664	2.16	1.80729
																									3.34184	2.16	4.51822
																									2.24	7.56	2.77255
																									4.48122	3.24	1.768
								FANCD1-NORD (-/-)	Researcher 3						FANCD1-Span (-/-)	Researcher 3									1.81835	2.208	2.77255
					Chromosome number	SMTS + DMTS (x2)	For 46 chromosomes	SMTS + DMTS (x2)	x0.884			Chromosome number	SMTS + DMTS (x2)	For 46 chromosomes	SMTS + DMTS (x2)	x0.884									2.24	2.16	2.83702
					46	2	1	2	1.768			46	1	1	1	0.884									1.344	2.16	4.39611
					46	1	1	1	0.884			46	4	1	4	3.536									4.38468	3.24	7.22916
					46	6	1	6	5.304			43	2	1.0698	2.13953	1.89135									2.39628	4.32	3.536
					46	9	1	9	7.956			45	4	1.0222	4.08889	3.61458									5.7741	0	10.608
					46	7	1	7	6.188			46	3	1	3	2.652									2.14667	2.208	2.71093
					46	3	1	3	2.652			42	2	1.0952	2.19048	1.93638									5.1888	0	3.7827
					46	4	1	4	3.536			46	0	1	0	0									4.20338	2.16	9.63095
					44	7	1.0455	7.31818	6.46927			46	2	1	2	1.768									3.20569	1.08	1.768
					44	7	1.0455	7.31818	6.46927			46	4	1	4	3.536									2.51317	0	5.304
					46	2.5	1	2.5	2.21			44	0	1.0455	0	0									1.91702	1.08	4.51822
					46	10	1	10	8.84			45	2	1.0222	2.04444	1.80729									3.1054	3.24	14.7869
					46	31	1	31	27.404			45	2	1.0222	2.04444	1.80729									2.48717	0	10.8437
					46	5	1	5	4.42			42	1	1.0952	1.09524	0.96819									1.7664	2.16	16.796
					46	65	1	65	57.46			46	7	1	7	6.188									0.858667	6.48	6.188
					46	6	1	6	5.304			46	0	1	0	0									1.87345	3.312	16.796
					46	13	1	13	11.492			46	1	1	1	0.884									1.7664	4.32	20.8048
					45	3	1.0222	3.06667	2.71093			45	2	1.0222	2.04444	1.80729									1.21224	0	18.564
					45	5	1.0222	5.11111	4.51822			44	2	1.0455	2.09091	1.84836									1.61631	3.24	18.1918
					44	3	1.0455	3.13636	2.77255			45	0	1.0222	0	0									1.44216	4.32	19.8361
					46	1	1	1	0.884			43	1	1.0698	1.06977	0.945674									1.71733	5.4	14.144
					46	7	1	7	6.188			39	0	1.1795	0	0									1.1776	1.08	13.26
					43	2	1.0698	2.13953	1.89135			44	4	1.0455	4.18182	3.69673									0.448	4.32	21.6875
					45	2	1.0222	2.04444	1.80729			45	6	1.0222	6.13333	5.42187									2.87553	7.56	29.172
					45	5	1.0222	5.11111	4.51822			45	6	1.0222	6.13333	5.42187									1.71733	7.56	11.492
					44	3	1.0455	3.13636	2.77255			46	8	1	8	7.072									3.55455	4.416	10.8437
					46	2	1	2	1.768			46	0	1	0	0									1.75387	16.56	5.304
					44	3	1.0455	3.13636	2.77255			46	1	1	1	0.884									1.792	8.64	7.22916
					43	3	1.0698	3.2093	2.83702			45	0	1.0222	0	0									1.02036	1.08	5.304
					37	4	1.2432	4.97297	4.39611			45	3	1.0222	3.06667	2.71093									0.536918	11.88	4.42
					45	8	1.0222	8.17778	7.22916			46	3	1	3	2.652									2.81018	11.88	1.768
					46	4	1	4	3.536			45	0	1.0222	0	0									3.35479	4.32	9.724
					46	12	1	12	10.608			40	1	1.15	1.15	1.0166									1.72019	2.16	1.98361
					45	3	1.0222	3.06667	2.71093			46	2	1	2	1.768									3.34184	4.32	2.71093
					43	4	1.0698	4.27907	3.7827			44	1	1.0455	1.04545	0.924182									1.43777	4.32	3.48549
					38	9	1.2105	10.8947	9.63095			45	1	1.0222	1.02222	0.903644									0	5.4	6.188
					46	2	1	2	1.768			46	1	1	1	0.884									3.6064	11.6272	0.884
					46	6	1	6	5.304			45	0	1.0222	0	0									2.39628	9.72	3.536
					45	5	1.0222	5.11111	4.51822			45	7	1.0222	7.15556	6.32551									1.98154	6.48	1.89135
					44	16	1.0455	16.7273	14.7869			46	11	1	11	9.724									1.7664	1.08	3.61458
					45	12	1.0222	12.2667	10.8437			47	6	0.9787	5.87234	5.19115									2.10029	1.08	2.652
					46	19	1	19	16.796			46	5	1	5	4.42									4.10933	7.56	1.93638
					46	7	1	7	6.188			46	1	1	1	0.884									2.45333	7.728	0
					46	19	1	19	16.796			47	7	0.9787	6.85106	6.05634									3.43467	7.56	1.768
					43	22	1.0698	23.5349	20.8048			43	2	1.0698	2.13953	1.89135									3.44037	1.08	3.536
					46	21	1	21	18.564			46	3	1	3	2.652									1.91973	5.4	0
					38	17	1.2105	20.5789	18.1918			45	1	1.0222	1.02222	0.903644									2.02702	5.4	1.80729
					41	20	1.122	22.439	19.8361			45	1	1.0222	1.02222	0.903644									2.952	5.4	1.80729
					46	16	1	16	14.144			45	2	1.0222	2.04444	1.80729									5.71527	9.72	0.96819
					46	15	1	15	13.26			46	2	1	2	1.768									4.6368	3.24	6.188
					45	24	1.0222	24.5333	21.6875			44	2	1.0455	2.09091	1.84836									1.1776	6.48	0
					46	33	1	33	29.172			46	3	1	3	2.652									1.99432	5.52	0.884
					46	13	1	13	11.492			43	12	1.0698	12.8372	11.3481									3.12578	7.427	1.80729
					45	12	1.0222	12.2667	10.8437			45	3	1.0222	3.06667	2.71093									1.00527	4.33831	1.84836
					46	6	1	6	5.304			45	2	1.0222	2.04444	1.80729									1.472	3.183	0
					45	8	1.0222	8.17778	7.22916			46	4	1	4	3.536									2.688	3.11528	0.945674
					46	6	1	6	5.304			46	5	1	5	4.42										2.122	0
					46	5	1	5	4.42			46	5	1	5	4.42										10.8458	3.69673
					46	2	1	2	1.768			44	5	1.0455	5.22727	4.62091										4.244	5.42187
					46	11	1	11	9.724			46	6	1	6	5.304										5.305	5.42187
					41	2	1.122	2.2439	1.98361			46	8	1	8	7.072										2.122	7.072
					45	3	1.0222	3.06667	2.71093			45	3	1.0222	3.06667	2.71093										5.67512	0
					35	3	1.3143	3.94286	3.48549			46	7	1	7	6.188										3.183	0.884
					46	7	1	7	6.188			46	2	1	2	1.768										8.4356	0
							Average	9.67473	8.55246			45	8	1.0222	8.17778	7.22916										1.061	2.71093
							SEM	1.26415	1.1175			46	3	1	3	2.652										9.549	2.652
												46	0	1	0	0										2.122	0
														average	3.12363	2.76129										0	1.0166
														SEM	0.344385	0.304437										4.244	1.768
																										1.16205	0.924182
																										4.244	0.903644
																										1.13502	0.884
								1482 (+/-)	Researcher 1						1830 (+/-)	Resercher 1						1690 (+/-)	Researcher 1			2.21845	0
					Chromosome number	SMTS + DMTS (x2)	For 46 chromosomes	SMTS + DMTS (x2)	x1.061			Chromosome number	SMTS + DMTS (x2)	For 46 chromosomes	SMTS + DMTS (x2)	x1.061			Chromosome number	SMTS + DMTS (x2)	For 46 chromosomes	SMTS + DMTS (x2)	x1.061			1.061	6.32551
					46	7	1	7	7.427			41	11	1.122	12.3415	13.0943			45	0	1.0222	0	0			1.061	9.724
					45	4	1.0222	4.08889	4.33831			46	9	1	9	9.549			43	1	1.0698	1.06977	1.13502			9.7612	5.19115
					46	3	1	3	3.183			44	2	1.0455	2.09091	2.21845			36	6	1.2778	7.66667	8.13433			4.244	4.42
					47	3	0.9787	2.93617	3.11528			46	17	1	17	18.037			37	0	1.2432	0	0			0	0.884
					46	2	1	2	2.122			44	19	1.0455	19.8636	21.0753			39	7	1.1795	8.25641	8.76005			7.76459	6.05634
					45	10	1.0222	10.2222	10.8458			46	8	1	8	8.488			44	8	1.0455	8.36364	8.87382			5.305	1.89135
					92	8	0.5	4	4.244			44	3	1.0455	3.13636	3.32768			43	2	1.0698	2.13953	2.27005			14.854	2.652
					46	5	1	5	5.305			46	12	1	12	12.732			45	1	1.0222	1.02222	1.08458			7.427	0.903644
					46	2	1	2	2.122			89	11	0.5169	5.68539	6.0322			43	3	1.0698	3.2093	3.40507			4.244	0.903644
					43	5	1.0698	5.34884	5.67512			49	13	0.9388	12.2041	12.9485			46	2	1	2	2.122			5.305	1.80729
					46	3	1	3	3.183			45	3	1.0222	3.06667	3.25373			46	4	1	4	4.244			1.061	1.768
					81	14	0.5679	7.95062	8.4356			46	8	1	8	8.488			44	2	1.0455	2.09091	2.21845			9.549	1.84836
					46	1	1	1	1.061			52	16	0.8846	14.1538	15.0172			44	3	1.0455	3.13636	3.32768			2.122	2.652
					46	9	1	9	9.549			46	4	1	4	4.244			44	1	1.0455	1.04545	1.10923			10.61	11.3481
					46	2	1	2	2.122			46	13	1	13	13.793			46	2	1	2	2.122			12.732	2.71093
					45	0	1.0222	0	0			46	1	1	1	1.061			45	5	1.0222	5.11111	5.42289			8.488	1.80729
					46	4	1	4	4.244			26	3	1.7692	5.30769	5.63146			46	22	1	22	23.342			7.11754	3.536
					42	1	1.0952	1.09524	1.16205			46	17	1	17	18.037			46	6	1	6	6.366			3.80306	4.42
					46	4	1	4	4.244			44	1	1.0455	1.04545	1.10923			46	2	1	2	2.122			5.305	4.42
					43	1	1.0698	1.06977	1.13502			46	13	1	13	13.793			46	1	1	1	1.061			2.27005	4.62091
					44	2	1.0455	2.09091	2.21845			36	17	1.2778	21.7222	23.0473			44	3	1.0455	3.13636	3.32768			9.549	5.304
					46	1	1	1	1.061			46	4	1	4	4.244			46	6	1	6	6.366			10.2749	7.072
					46	1	1	1	1.061			92	14	0.5	7	7.427			46	0	1	0	0			5.305	2.71093
					45	9	1.0222	9.2	9.7612			46	14	1	14	14.854			46	0	1	0	0			4.244	6.188
					46	4	1	4	4.244			46	6	1	6	6.366			46	6	1	6	6.366			6.366	1.768
					46	0	1	0	0			46	9	1	9	9.549			45	1	1.0222	1.02222	1.08458			3.183	7.22916
					44	7	1.0455	7.31818	7.76459			37	4	1.2432	4.97297	5.27632			45	4	1.0222	4.08889	4.33831			6.366	2.652
					46	5	1	5	5.305			39	9	1.1795	10.6154	11.2629			46	2	1	2	2.122			6.366	0
					46	14	1	14	14.854			46	4	1	4	4.244			43	8	1.0698	8.55814	9.08019			8.488
					46	7	1	7	7.427			46	15	1	15	15.915			88	2	0.5227	1.04545	1.10923			2.122
					46	4	1	4	4.244			46	7	1	7	7.427			89	4	0.5169	4	4.244			1.08458
					46	5	1	5	5.305			46	12	1	12	12.732			46	4	1	4	4.244			7.427
					46	1	1	1	1.061			46	8	1	8	8.488			46	1	1	1	1.061			11.671
					46	9	1	9	9.549			42	7	1.0952	7.66667	8.13433			46	1	1	1	1.061			6.366
					46	2	1	2	2.122			46	6	1	6	6.366			92	9	0.5	4.5	4.7745			11.671
					46	10	1	10	10.61			92	45	0.5	22.5	23.8725			46	2	1	2	2.122			1.061
					46	12	1	12	12.732			46	7	1	7	7.427			45	0	1.0222	0	0			5.305
					46	8	1	8	8.488			41	9	1.122	10.0976	10.7135			46	2	1	2	2.122			7.76459
					48	7	0.9583	6.70833	7.11754			46	2	1	2	2.122			46	6	1	6	6.366			7.427
					77	6	0.5974	3.58442	3.80306			47	10	0.9787	9.78723	10.3843			46	0	1	0	0			7.427
					46	5	1	5	5.305			42	3	1.0952	3.28571	3.48614			46	3	1	3	3.183			6.366
					43	2	1.0698	2.13953	2.27005			46	9	1	9	9.549			44	1	1.0455	1.04545	1.10923			3.183
					46	9	1	9	9.549			42	5	1.0952	5.47619	5.81024			46	3	1	3	3.183			13.0943
					38	8	1.2105	9.68421	10.2749			40	10	1.15	11.5	12.2015			44	2	1.0455	2.09091	2.21845			9.549
					46	5	1	5	5.305			90	11	0.5111	5.62222	5.96518			44	3	1.0455	3.13636	3.32768			2.21845
					46	4	1	4	4.244			43	8	1.0698	8.55814	9.08019			46	3	1	3	3.183			18.037
					46	6	1	6	6.366			46	5	1	5	5.305			45	7	1.0222	7.15556	7.59204			21.0753
					46	3	1	3	3.183			46	13	1	13	13.793			46	2	1	2	2.122			8.488
					46	6	1	6	6.366			46	8	1	8	8.488			45	0	1.0222	0	0			3.32768
					46	6	1	6	6.366			46	5	1	5	5.305			46	1	1	1	1.061			12.732
					46	8	1	8	8.488			46	3	1	3	3.183			90	5	0.5111	2.55556	2.71144			6.0322
					46	2	1	2	2.122			46	10	1	10	10.61			46	3	1	3	3.183			12.9485
					45	1	1.0222	1.02222	1.08458			46	2	1	2	2.122			46	0	1	0	0			3.25373
					46	7	1	7	7.427			46	4	1	4	4.244			46	0	1	0	0			8.488
					46	11	1	11	11.671			46	10	1	10	10.61			45	10	1.0222	10.2222	10.8458			15.0172
					92	12	0.5	6	6.366			46	4	1	4	4.244			41	2	1.122	2.2439	2.38078			4.244
					46	11	1	11	11.671			46	11	1	11	11.671			46	2	1	2	2.122			13.793
					46	1	1	1	1.061			46	4	1	4	4.244			41	6	1.122	6.73171	7.14234			1.061
					46	5	1	5	5.305			46	15	1	15	15.915			43	8	1.0698	8.55814	9.08019			5.63146
					44	7	1.0455	7.31818	7.76459			46	3	1	3	3.183			45	4	1.0222	4.08889	4.33831			18.037
					46	7	1	7	7.427			45	4	1.0222	4.08889	4.33831					average	3.38819	3.59487			1.10923
					46	7	1	7	7.427			45	2	1.0222	2.04444	2.16916					SEM	0.461705	0.489868			13.793
					46	6	1	6	6.366			46	0	1	0	0										23.0473
					46	3	1	3	3.183					average	8.18783	8.68729										4.244
							average	5.13715	5.45052					SEM	0.651838	0.6916										7.427
							SEM	0.408673	0.433602																	14.854
																										6.366
			EB-0392 BRCA2+/+						EB-6457 BRCA2+/+		Researcher 4															9.549
			MEAN SMTS	MEAN DMTS	SMTS+DMTS(x2)				x0,448	x0.132	SMTS+DMTS(x2)															5.27632
			0	0	0				4.6368	0.1518	4.9404															11.2629
			3.5	0	3.5				1.83182	0.134933	2.10169															4.244
			0	0	0				2.02039	0.119059	2.25851															15.915
			2.3	0	2.3				1.288	0	1.288															7.427
			2	0	2				3.136	0.264	3.664															12.732
			5.33333	0	5.33333				3.34184	0	3.34184															8.488
			8.97561	0	8.97561				2.24	0	2.24															8.13433
			4	0	4				4.17377	0.153722	4.48122															6.366
			5.19355	0	5.19355				1.81835	0	1.81835															23.8725
			1.02222	0	1.02222				2.24	0	2.24															7.427
			3.72973	0	3.72973				1.344	0	1.344															10.7135
			4.33333	0.333333	5				4.38468	0	4.38468															2.122
			2.13953	0	2.13953				2.39628	0	2.39628															10.3843
			0	0	0				4.90667	0.433714	5.7741															3.48614
			7.31818	0	7.31818				2.14667	0	2.14667															9.549
			3	0	3				4.94592	0.12144	5.1888															5.81024
			3.58865	0	3.58865				3.66364	0.269867	4.20338															12.2015
			1.36296	0	1.36296				3.20569	0	3.20569															5.96518
			1.95745	0	1.95745				2.51317	0	2.51317															9.08019
			7.34043	0	7.34043				1.91702	0	1.91702															5.305
			2.83333	0	2.83333				2.89235	0.106526	3.1054															13.793
			1.15	0	1.15				2.48717	0	2.48717															8.488
			1	0	1				1.7664	0	1.7664															5.305
			5.11111	0	5.11111				0.858667	0	0.858667															3.183
			2.66667	0	2.66667				1.87345	0	1.87345															10.61
			6.66667	0	6.66667				1.7664	0	1.7664															2.122
			6.33333	0	6.33333				1.21224	0	1.21224															4.244
			3.40741	0	3.40741				1.61631	0	1.61631															10.61
			4.33333	0	4.33333				1.11395	0.164108	1.44216															4.244
			1.91667	0.0833333	2.08333				1.71733	0	1.71733															11.671
			8.28829	0.414414	9.11712				1.1776	0	1.1776															4.244
			3.15686	0	3.15686				0.448	0	0.448															15.915
			5.87234	0.326241	6.52482				2.87553	0	2.87553															3.183
			3	0	3				1.71733	0	1.71733															4.33831
			2.49612	0	2.49612				3.27855	0.138	3.55455															2.16916
			1.33333	0	1.33333				1.75387	0	1.75387															0
			9.66667	0	9.66667				1.792	0	1.792															0
			4.66667	0	4.66667				0.468364	0.276	1.02036															1.13502
			4.38095	0.336996	5.05495				0.337836	0.099541	0.536918															8.13433
			5.5461	0	5.5461				2.81018	0	2.81018															0
			1.53333	0	1.53333				3.35479	0	3.35479															8.76005
			4.90667	0	4.90667				1.43777	0.141209	1.72019															8.87382
			6	0.333333	6.66667				3.34184	0	3.34184															2.27005
			2.16667	0	2.16667				1.43777	0	1.43777															1.08458
			2.35897	0	2.35897				0	0	0															3.40507
			2.37302	0	2.37302				3.6064	0	3.6064															2.122
			1.95745	0	1.95745				2.39628	0	2.39628															4.244
			0.348485	0	0.348485				1.98154	0	1.98154															2.21845
			0.681481	0	0.681481				1.7664	0	1.7664															3.32768
			3.66667	0.666667	5				1.5079	0.296195	2.10029															1.10923
			1.78295	0.356589	2.49612				3.43467	0.337333	4.10933															2.122
			1.31429	0	1.31429				2.45333	0	2.45333															5.42289
			0.958333	0	0.958333				3.43467	0	3.43467															23.342
			4.32479	0	4.32479				2.87553	0.282419	3.44037															6.366
			9.85714	0	9.85714				1.71733	0.1012	1.91973															2.122
			2	0	2				2.02702	0	2.02702															1.061
			2.33333	0	2.33333				2.688	0.132	2.952															3.32768
			3	0.333333	3.66667				5.46743	0.123918	5.71527															6.366
			2.09091	0.348485	2.78788				4.6368	0	4.6368															0
			0.348485	0	0.348485				1.1776	0	1.1776															0
			5.33333	0	5.33333				1.99432	0	1.99432															6.366
					3.56267				2.97947	0.0731566	3.12578															1.08458
									1.00527	0	1.00527															4.33831
									1.472	0	1.472															2.122
									2.688	0	2.688															9.08019
																										1.10923
																										4.244
																										4.244
																										1.061
																										1.061
																										4.7745
																										2.122
																										0
																										2.122
																										6.366
																										0
																										3.183
																										1.10923
																										3.183
																										2.21845
																										3.32768
																										3.183
																										7.59204
																										2.122
																										0
																										1.061
																										2.71144
																										3.183
																										0
																										0
																										10.8458
																										2.38078
																										2.122
																										7.14234
																										9.08019
																										4.33831

## Sheet: Table S7
Table S7. Analysis of interstitial telomere sequences (ITS)
	ITS
		Mean BRCA2+/+	1.756					6085 (+/-)	Researcher 2					2302 (+/-)	Researcher 2					HSC62N (-/-)	Researcher 2			BRCA2+/+	BRCA2+/-	BRCA2-/-		BRCA2+/+ vs +/-
Chromosome number	ITS	For 46 chromosomes	ITS		Chromosome number	ITS	For 46 chromosomes	ITS	x7.081		Chromosome number	ITS	For 46 chromosomes	ITS	x7.081		Chromosome number	ITS	For 46 chromosomes	ITS	x7.081			1	0	0									Mean	SEM
					45	0	1.0222	0	0		46	0	1	0	0		46	0	1	0	0			2	7.081	21.243		t-Test: Two-Sample Assuming Unequal Variances
		Mean from researcher 2 on BRCA2+/+	0.248		46	1	1	1	7.081		45	0	1.0222	0	0		46	3	1	3	21.243			0.5	14.162	14.162								BRCA2+/+	2.448	0.191588
		Mean from researcher 3 on BRCA2+/+	1.679		46	2	1	2	14.162		46	0	1	0	0		46	2	1	2	14.162			1.91667	14.162	7.081			BRCA2+/+	BRCA2+/-				BRCA2 +/-	3.329	0.35234
		Mean from researcher 1 on BRCA2+/+	3.327		46	2	1	2	14.162		46	0	1	0	0		46	1	1	1	7.081			6.33333	21.243	21.7151		Mean	2.44755	3.32927				BRCA2 -/-	10.013	0.684793
					46	3	1	3	21.243		45	0	1.0222	0	0		45	3	1.0222	3.06667	21.7151			1.33333	14.162	14.162		Variance	4.62497	38.3604
		Correlation between researchers			46	2	1	2	14.162		46	0	1	0	0		46	2	1	2	14.162			0	7.081	0		Observations	126	309
		Researcher 2	7.08065		46	1	1	1	7.081		46	2	1	0	0		45	0	1.0222	0	0			1	14.162	7.081		Hypothesized Mean Difference	0
		Researcher 3	1.04586		46	2	1	2	14.162		46	0	1	0	0		46	1	1	1	7.081			0.741935	7.40286	29.6115		df	425
		Researcher 1	0.527803		44	1	1.0455	1.04545	7.40286		46	0	1	0	0		44	4	1.0455	4.18182	29.6115			0	7.081	35.405		t Stat	-2.19848
					46	1	1	1	7.081		45	0	1.0222	0	0		46	5	1	5	35.405			1.65766	14.162	21.243		P(T<=t) one-tail	0.0142267
					46	2	1	2	14.162		46	1	1	1	7.081		46	3	1	3	21.243			5.33333	14.162	22.2086		t Critical one-tail	1.64845
					46	2	1	2	14.162		46	0	1	0	0		44	3	1.0455	3.13636	22.2086			1.06977	7.23836	35.405		P(T<=t) two-tail	0.0284533
					45	1	1.0222	1.02222	7.23836		46	1	1	1	7.081		46	5	1	5	35.405			0	42.486	0		t Critical two-tail	1.96556
					46	6	1	6	42.486		46	1	1	1	7.081		46	0	1	0	0			4.87879	14.162	14.162		p < 0.05
					46	2	1	2	14.162		46	1	1	1	7.081		46	2	1	2	14.162			1.33333	14.162	0
					46	2	1	2	14.162		45	0	1.0222	0	0		46	0	1	0	0			0.652482	0	14.162		BRCA+/+ vs -/-
					46	0	1	0	0		46	0	1	0	0		46	2	1	2	14.162			1.36296	0	28.324
					46	0	1	0	0		46	0	1	0	0		46	4	1	4	28.324			3.91489	0	21.243		t-Test: Two-Sample Assuming Unequal Variances
					45	0	1.0222	0	0		46	0	1	0	0		46	3	1	3	21.243			0.326241	21.243	21.243
					46	3	1	3	21.243		46	0	1	0	0		46	3	1	3	21.243			1	7.081	7.081			BRCA2+/+	BRCA2-/-
					46	1	1	1	7.081		46	0	1	0	0		46	1	1	1	7.081			0	7.081	0		Mean	2.44755	10.0134
					46	1	1	1	7.081		46	0	1	0	0		87	0	0.5287	0	0			1.66667	7.081	0		Variance	4.62497	80.658
					46	1	1	1	7.081		46	0	1	0	0		46	0	1	0	0			1.09524	0	14.162		Observations	126	172
					46	0	1	0	0		46	0	1	0	0		46	2	1	2	14.162			2.66667	7.081	28.324		Hypothesized Mean Difference	0						BRCA +/+ vs +/- p =		0.0284533
					46	1	1	1	7.081		46	1	1	1	7.081		46	4	1	4	28.324			3	0	14.162		df	197						BRCA +/- vs -/- p =		4.24523e-16
					46	0	1	0	0		45	0	1.0222	0	0		46	2	1	2	14.162			1.66667	7.081	28.324		t Stat	-10.6398						BRCA+/+ vs -/- p =		3.52133e-21
					46	1	1	1	7.081		46	0	1	0	0		46	4	1	4	28.324			2.04444	35.405	27.7214		P(T<=t) one-tail	1.76067e-21
					46	5	1	5	35.405		46	0	1	0	0		47	4	0.9787	3.91489	27.7214			0.333333	7.081	0		t Critical one-tail	1.65263
					46	1	1	1	7.081		46	1	1	1	7.081		45	0	1.0222	0	0			1	7.40286	14.162		P(T<=t) two-tail	3.52133e-21
					44	1	1.0455	1.04545	7.40286		46	0	1	0	0		46	2	1	2	14.162			2.07207	14.162	14.162		t Critical two-tail	1.97208
					46	2	1	2	14.162		46	0	1	0	0		46	2	1	2	14.162			0.45098	7.081	15.15		p < 0.0001
					46	1	1	1	7.081		46	1	1	1	7.081		43	2	1.0698	2.13953	15.15			2.60993	6.93034	21.243
					47	1	0.9787	0.978723	6.93034		46	0	1	0	0		46	3	1	3	21.243			0	0	22.2086		BRCA +/- og -/-
					46	0	1	0	0		46	0	1	0	0		44	3	1.0455	3.13636	22.2086			2.49612	28.324	36.1918
					46	4	1	4	28.324		46	0	1	0	0		45	5	1.0222	5.11111	36.1918			2.66667	7.081	7.081		t-Test: Two-Sample Assuming Unequal Variances
					46	1	1	1	7.081		45	0	1.0222	0	0		46	1	1	1	7.081			0	28.324	9.04794
					46	4	1	4	28.324		45	0	1.0222	0	0		36	1	1.2778	1.27778	9.04794			0.666667	7.081	28.324			BRCA2+/-	BRCA2-/-
					46	1	1	1	7.081		46	2	1	2	14.162		46	4	1	4	28.324			1.17949	14.162	7.081		Mean	3.32927	10.0134
					46	2	1	2	14.162		46	0	1	0	0		46	1	1	1	7.081			1.30496	14.162	21.243		Variance	38.3604	80.658
					46	2	1	2	14.162		46	0	1	0	0		46	3	1	3	21.243			1.36296	0	7.23836		Observations	309	172
					46	0	1	0	0		46	1	1	1	7.081		45	1	1.0222	1.02222	7.23836			2.76	7.081	0		Hypothesized Mean Difference	0
					46	1	1	1	7.081		46	1	1	1	7.081		41	0	1.122	0	0			3.66667	7.23836	6.93034		df	263
					45	1	1.0222	1.02222	7.23836		46	2	1	2	14.162		47	1	0.9787	0.978723	6.93034			2.16667	21.7151	4.184		t Stat	-8.67935
					45	3	1.0222	3.06667	21.7151		46	0	1	0	0				average	2.16199	15.309			2.35897	14.0097	9.414		P(T<=t) one-tail	2.12261e-16
					93	4	0.4946	1.97849	14.0097		46	0	1	0	0				SEM	0.235591	1.66822			1.09524	21.243	8.368		t Critical one-tail	1.65067
					46	3	1	3	21.243		46	0	1	0	0				stdev	1.54487	10.9392			2.44681	14.162	14.644		P(T<=t) two-tail	4.24523e-16
					46	2	1	2	14.162		47	0	0.9787	0	0				n	43				1.39394	14.162	10.46		t Critical two-tail	1.96902
					46	2	1	2	14.162		46	0	1	0	0									0	14.4767	1.046		p < 0.0001
					45	2	1.0222	2.04444	14.4767		92	0	0.5	0	0									1.33333	14.162	15.69
					46	2	1	2	14.162		46	0	1	0	0									0.713178	35.405	3.28064
					46	5	1	5	35.405		46	0	1	0	0									0.657143	0	6.56127
					46	0	1	0	0		46	0	1	0	0									0.958333	14.4767	1.046
					45	2	1.0222	2.04444	14.4767		45	0	1.0222	0	0									1.57265	14.162	4.184
					46	2	1	2	14.162		46	0	1	0	0									0.365079	14.162	15.69
					46	2	1	2	14.162		46	1	1	1	7.081									3	0	2.092
					46	0	1	0	0		46	0	1	0	0									2.66667	0	3.138
					46	0	1	0	0		46	0	1	0	0									2	21.243	1.046
					46	3	1	3	21.243		46	0	1	0	0									1.74242	7.081	9.414
					46	1	1	1	7.081		46	0	1	0	0									2.43939	21.243	2.13849
					46	3	1	3	21.243		46	0	1	0	0									3.66667	0	3.20773
							average	1.65414	11.7129		46	0	1	0	0									10.0705	0	0
							SEM	0.171189	1.21219		45	3	1.0222	3.06667	21.7151									3.8364	0	3.138
							stdev	1.32603	9.38959				averaage	0.275269	1.94918									5.64176	0	5.23
							n	60					SEM	0.0774845	0.548667									2.39775	0	1.11898
													stdev	0.610113	4.32021									1.251	0	2.13849
													n	62										1.5553	0	2.13849
																								6.255	0	6.56127
																								5.09901	0	5.23
																								3.38506	0	3.28064
								FANCD1-NORD (-/-)	Researcher 3					FANCD1-Span (-/-)	Resaercher 3									2.502	7.081	6.71386
					Chromosome number	ITS	For 46 chromosomes	ITS	x1.046		Chromosome number	ITS	For 46 chromosomes	ITS	x1.046									3.753	0	3.9013
					46	4	1	4	4.184		46	8	1	8	8.368									9.79506	7.081	7.48471
					46	9	1	9	9.414		46	1	1	1	1.046									5.35312	7.081	5.23
					46	8	1	8	8.368		43	6	1.0698	6.4186	6.71386									9.591	7.081	6.276
					46	14	1	14	14.644		45	4	1.0222	4.08889	4.27698									3.59662	0	5.34622
					46	10	1	10	10.46		46	7	1	7	7.322									11.5092	0	0
					46	1	1	1	1.046		42	8	1.0952	8.7619	9.16495									1.2788	0	15.1945
					46	15	1	15	15.69		46	2	1	2	2.092									5.1152	0	7.322
					44	3	1.0455	3.13636	3.28064		46	3	1	3	3.138									1.40356	0	4.184
					44	6	1.0455	6.27273	6.56127		46	11	1	11	11.506									1.33828	0	4.27698
					46	1	1	1	1.046		44	1	1.0455	1.04545	1.09355									2.01916	0	4.37418
					46	4	1	4	4.184		45	3	1.0222	3.06667	3.20773									0.992172	0	21.3849
					46	15	1	15	15.69		45	0	1.0222	0	0									1.64417	0	16.736
					46	2	1	2	2.092		42	1	1.0952	1.09524	1.14562									2.39775	7.081	11.506
					46	3	1	3	3.138		46	6	1	6	6.276									1.30786	0	29.288
					46	1	1	1	1.046		46	4	1	4	4.184									4.93251	0	26.8554
					46	9	1	9	9.414		46	4	1	4	4.184									3.38506	0	14.644
					45	2	1.0222	2.04444	2.13849		45	3	1.0222	3.06667	3.20773									4.51341	7.081	25.3242
					45	3	1.0222	3.06667	3.20773		44	3	1.0455	3.13636	3.28064									3.11059	0	43.4218
					44	0	1.0455	0	0		45	2	1.0222	2.04444	2.13849									2.39775	0	14.644
					46	3	1	3	3.138		43	1	1.0698	1.06977	1.11898									4.93251	7.081	42.886
					46	5	1	5	5.23		39	2	1.1795	2.35897	2.46749									0	0	16.0387
					43	1	1.0698	1.06977	1.11898		44	4	1.0455	4.18182	4.37418									1.33828	0	19.874
					45	2	1.0222	2.04444	2.13849		45	5	1.0222	5.11111	5.34622									1.19887	0	18.828
					45	2	1.0222	2.04444	2.13849		45	6	1.0222	6.13333	6.41547									3.92359	0	21.3849
					44	6	1.0455	6.27273	6.56127		46	15	1	15	15.69									3.67315	0	2.092
					46	5	1	5	5.23		46	2	1	2	2.092									1.251	14.162	6.41547
					44	3	1.0455	3.13636	3.28064		46	3	1	3	3.138									0	0	4.184
					43	6	1.0698	6.4186	6.71386		45	8	1.0222	8.17778	8.55396									0.943377	0	3.138
					37	3	1.2432	3.72973	3.9013		45	8	1.0222	8.17778	8.55396									0	7.081	3.138
					45	7	1.0222	7.15556	7.48471		46	5	1	5	5.23									1.33828	7.081	0
					46	5	1	5	5.23		45	5	1.0222	5.11111	5.34622									2.67656	14.162	7.04137
					46	6	1	6	6.276		40	4	1.15	4.6	4.8116									1.5553	0	10.6924
					45	5	1.0222	5.11111	5.34622		46	5	1	5	5.23									0	0	4.12423
					43	0	1.0698	0	0		44	4	1.0455	4.18182	4.37418									0	0	4.184
					38	12	1.2105	14.5263	15.1945		45	1	1.0222	1.02222	1.06924									2.8773	0	8.368
					46	7	1	7	7.322		46	16	1	16	16.736									2.67656	0	1.046
					46	4	1	4	4.184		45	3	1.0222	3.06667	3.20773									1.10665	0	6.71386
					45	4	1.0222	4.08889	4.27698		45	9	1.0222	9.2	9.6232									3.28834	0	4.27698
					44	4	1.0455	4.18182	4.37418		46	11	1	11	11.506									1.40356	0	7.322
					45	20	1.0222	20.4444	21.3849		47	6	0.9787	5.87234	6.14247									6.394	0	9.16495
					46	16	1	16	16.736		46	7	1	7	7.322									1.37014	0	2.092
					46	11	1	11	11.506		46	4	1	4	4.184									3.197	0	3.138
					46	28	1	28	29.288		47	11	0.9787	10.766	11.2612									5.35312	7.081	11.506
					43	24	1.0698	25.6744	26.8554		43	9	1.0698	9.62791	10.0708									1.9182	0	1.09355
					46	14	1	14	14.644		46	9	1	9	9.414									2.83013	0	3.20773
					38	20	1.2105	24.2105	25.3242		45	12	1.0222	12.2667	12.8309									3.753	0	0
					41	37	1.122	41.5122	43.4218		45	11	1.0222	11.2444	11.7617									2.34882	0	1.14562
					46	14	1	14	14.644		45	9	1.0222	9.2	9.6232									5.7546	0	6.276
					46	41	1	41	42.886		46	5	1	5	5.23									4.93251	0	4.184
					45	15	1.0222	15.3333	16.0387		44	5	1.0455	5.22727	5.46773									1.85632	21.7151	4.184
					46	19	1	19	19.874		46	7	1	7	7.322									0.693325	0.528	3.20773
					46	18	1	18	18.828		43	13	1.0698	13.907	14.5467									5.61424	0	3.28064
					45	20	1.0222	20.4444	21.3849		45	3	1.0222	3.06667	3.20773									1.37014	1.584	2.13849
					46	2	1	2	2.092		45	6	1.0222	6.13333	6.41547									3.753	1.5503	1.11898
					45	6	1.0222	6.13333	6.41547		46	6	1	6	6.276										1.056	2.46749
					46	4	1	4	4.184		46	17	1	17	17.782										1.6192	4.37418
					46	3	1	3	3.138		46	14	1	14	14.644										0.792	5.34622
					46	3	1	3	3.138		44	4	1.0455	4.18182	4.37418										2.64	6.41547
					46	0	1	0	0		46	15	1	15	15.69										3.168	15.69
					41	6	1.122	6.73171	7.04137		46	18	1	18	18.828										1.12967	2.092
					45	10	1.0222	10.2222	10.6924		45	15	1.0222	15.3333	16.0387										0	3.138
					35	3	1.3143	3.94286	4.12423		46	10	1	10	10.46										0.899556	8.55396
					46	4	1	4	4.184		46	17	1	17	17.782										2.64	8.55396
							average	8.84047	9.24713		45	15	1.0222	15.3333	16.0387										2.64	5.23
							SEM	1.13096	1.18298		46	8	1	8	8.368										0	5.34622
							stdev	8.97671	9.38964		46	3	1	3	3.138										0.539733	4.8116
							n	63					average	6.97389	7.29469										1.056	5.23
													SEM	0.578265	0.604865										0	4.37418
													stdev	4.69785	4.91395										0	1.06924
													n	66											1.69451	16.736
																									1.104	3.20773
																									0	9.6232
																									1.056	11.506
								1482 (+/-)	Researcher 1					1830 (+/-)	Researcher 1					1690 (+/-)	Researcher 1				1.6192	6.14247
					Chromosome number	ITS	For 46 chromosomes	ITS	x0.528		Chromosome number	ITS	For 46 chromosomes	ITS	x0.528		Chromosome number	ITS	For 46 chromosomes	ITS	x0.528				0	7.322
					46	1	1	1	0.528		41	5	1.122	5.60976	2.96195		45	2	1.0222	2.04444	1.07947				0	4.184
					45	0	1.0222	0	0		46	2	1	2	1.056		43	4	1.0698	4.27907	2.25935				0.552	11.2612
					46	3	1	3	1.584		44	1	1.0455	1.04545	0.552		36	3	1.2778	3.83333	2.024				0.528	10.0708
					47	3	0.9787	2.93617	1.5503		46	0	1	0	0		37	3	1.2432	3.72973	1.9693				1.056	9.414
					46	2	1	2	1.056		44	0	1.0455	0	0		39	6	1.1795	7.07692	3.73662				0.528	12.8309
					45	3	1.0222	3.06667	1.6192		46	0	1	0	0		44	13	1.0455	13.5909	7.176				1.584	11.7617
					92	3	0.5	1.5	0.792		44	1	1.0455	1.04545	0.552		43	5	1.0698	5.34884	2.82419				3.168	9.6232
					46	5	1	5	2.64		46	4	1	4	2.112		45	5	1.0222	5.11111	2.69867				2.112	5.23
					46	6	1	6	3.168		89	5	0.5169	2.58427	1.36449		43	3	1.0698	3.2093	1.69451				1.584	5.46773
					43	2	1.0698	2.13953	1.12967		49	4	0.9388	3.7551	1.98269		46	2	1	2	1.056				0.528	7.322
					46	0	1	0	0		45	3	1.0222	3.06667	1.6192		46	4	1	4	2.112				0	14.5467
					81	3	0.5679	1.7037	0.899556		46	2	1	2	1.056		44	4	1.0455	4.18182	2.208				1.056	3.20773
					46	5	1	5	2.64		52	1	0.8846	0.884615	0.467077		44	5	1.0455	5.22727	2.76				0	6.41547
					46	5	1	5	2.64		46	4	1	4	2.112		44	4	1.0455	4.18182	2.208				0	6.276
					46	0	1	0	0		46	0	1	0	0		46	6	1	6	3.168				0.315429	17.782
					45	1	1.0222	1.02222	0.539733		46	3	1	3	1.584		45	4	1.0222	4.08889	2.15893				1.056	14.644
					46	2	1	2	1.056		26	2	1.7692	3.53846	1.86831		46	0	1	0	0				0	4.37418
					42	0	1.0952	0	0		46	2	1	2	1.056		46	3	1	3	1.584				0.528	15.69
					46	0	1	0	0		44	3	1.0455	3.13636	1.656		46	1	1	1	0.528				1.91747	18.828
					43	3	1.0698	3.2093	1.69451		46	8	1	8	4.224		46	1	1	1	0.528				3.696	16.0387
					44	2	1.0455	2.09091	1.104		36	1	1.2778	1.27778	0.674667		44	1	1.0455	1.04545	0.552				1.584	10.46
					46	0	1	0	0		46	2	1	2	1.056		46	2	1	2	1.056				0.528	17.782
					46	2	1	2	1.056		92	8	0.5	4	2.112		46	0	1	0	0				0	16.0387
					45	3	1.0222	3.06667	1.6192		46	0	1	0	0		46	2	1	2	1.056				0.528	8.368
					46	0	1	0	0		46	0	1	0	0		46	2	1	2	1.056				1.056	3.138
					46	0	1	0	0		46	2	1	2	1.056		45	4	1.0222	4.08889	2.15893				0.528
					44	1	1.0455	1.04545	0.552		37	1	1.2432	1.24324	0.656432		45	3	1.0222	3.06667	1.6192				0.528
					46	1	1	1	0.528		39	0	1.1795	0	0		46	0	1	0	0				0
					46	2	1	2	1.056		46	0	1	0	0		43	2	1.0698	2.13953	1.12967				1.056
					46	1	1	1	0.528		46	1	1	1	0.528		88	2	0.5227	1.04545	0.552				1.584
					46	3	1	3	1.584		46	2	1	2	1.056		89	2	0.5169	2	1.056				0.528
					46	6	1	6	3.168		46	0	1	0	0		46	0	1	0	0				1.056
					46	4	1	4	2.112		46	0	1	0	0		46	3	1	3	1.584				2.64
					46	3	1	3	1.584		42	3	1.0952	3.28571	1.73486		46	3	1	3	1.584				0.528
					46	1	1	1	0.528		46	1	1	1	0.528		92	3	0.5	1.5	0.792				0.552
					46	0	1	0	0		92	18	0.5	9	4.752		46	0	1	0	0				0
					46	2	1	2	1.056		46	3	1	3	1.584		45	1	1.0222	1.02222	0.539733				1.056
					46	0	1	0	0		41	2	1.122	2.2439	1.18478		46	1	1	1	0.528				0
					48	0	0.9583	0	0		46	3	1	3	1.584		46	0	1	0	0				1.584
					77	1	0.5974	0.597403	0.315429		47	4	0.9787	3.91489	2.06706		46	2	1	2	1.056				2.96195
					46	2	1	2	1.056		42	0	1.0952	0	0		46	3	1	3	1.584				1.056
					43	0	1.0698	0	0		46	0	1	0	0		44	0	1.0455	0	0				0.552
					46	1	1	1	0.528		42	0	1.0952	0	0		46	3	1	3	1.584				0
					38	3	1.2105	3.63158	1.91747		40	1	1.15	1.15	0.6072		44	3	1.0455	3.13636	1.656				0
					46	7	1	7	3.696		90	1	0.5111	0.511111	0.269867		44	3	1.0455	3.13636	1.656				0
					46	3	1	3	1.584		43	2	1.0698	2.13953	1.12967		46	0	1	0	0				0.552
					46	1	1	1	0.528		46	1	1	1	0.528		45	0	1.0222	0	0				2.112
					46	0	1	0	0		46	4	1	4	2.112		46	2	1	2	1.056				1.36449
					46	1	1	1	0.528		46	0	1	0	0		45	0	1.0222	0	0				1.98269
					46	2	1	2	1.056		46	1	1	1	0.528		46	4	1	4	2.112				1.6192
					46	1	1	1	0.528		46	3	1	3	1.584		90	0	0.5111	0	0				1.056
					46	1	1	1	0.528		46	0	1	0	0		46	2	1	2	1.056				0.467077
					45	0	1.0222	0	0		46	1	1	1	0.528		46	2	1	2	1.056				2.112
					46	2	1	2	1.056		46	0	1	0	0		46	1	1	1	0.528				0
					46	3	1	3	1.584		46	3	1	3	1.584		45	1	1.0222	1.02222	0.539733				1.584
					92	2	0.5	1	0.528		46	0	1	0	0		41	2	1.122	2.2439	1.18478				1.86831
					46	2	1	2	1.056		46	1	1	1	0.528		46	1	1	1	0.528				1.056
					46	5	1	5	2.64		46	0	1	0	0		41	1	1.122	1.12195	0.59239				1.656
					46	1	1	1	0.528		46	3	1	3	1.584		43	4	1.0698	4.27907	2.25935				4.224
					44	1	1.0455	1.04545	0.552		46	1	1	1	0.528		45	1	1.0222	1.02222	0.539733				0.674667
					46	0	1	0	0		45	5	1.0222	5.11111	2.69867				average	2.4629	1.30041				1.056
					46	2	1	2	1.056		45	5	1.0222	5.11111	2.69867				SEM	0.292342	0.154356				2.112
					46	0	1	0	0		46	1	1	1	0.528				stdev	2.27124	1.19922				0
					46	3	1	3	1.584				average	1.93102	1.01958				n	60					0
							average	1.86024	0.982204				SEM	0.247778	0.130827										1.056
							SEM	0.216585	0.114357				stdev	1.96668	1.03841										0.656432
							stdev	1.73268	0.914855				n	63											0
							n	64																	0
		EB-0392 BRCA2+/+											EB-6457 BRCA2+/+		Researcher 4										0.528
	Chr. No.	ITS (researcher 2)	ITS (2)	ITS (3)	ITS (3)	ITS (1)	ITS (1)	MEAN ITS	ITS (4)	ITS (4)			Chr. No.	Telomere signal within chromosome (ITS)	ITS	x1.251									1.056
	46					1	1	1	0	0			40	7	8.05	10.0705									0
	46			2	2	2	2	2	1	1			45	3	3.06667	3.8364									0
	46			0	0	1	1	0.5	0	0			51	5	4.5098	5.64176									1.73486
	40	1	1.15	2	2.3	2	2.3	1.91667	2	2.3			48	2	1.91667	2.39775									0.528
	46	0	0	0	0	19	19	6.33333	1	1			46	1	1	1.251									4.752
	46	0	0	2	2	2	2	1.33333	2	2			37	1	1.24324	1.5553									1.584
	41	0	0	0	0	0	0	0	0	0			46	5	5	6.255									1.18478
	46	0	0	1	1	2	2	1	2	2			79	7	4.07595	5.09901									1.584
	31	0	0			1	1.48387	0.741935	2	2.96774			34	2	2.70588	3.38506									2.06706
	45	0	0	0	0	0	0	0	0	0			46	2	2	2.502									0
	37	0	0	0	0	4	4.97297	1.65766	3	3.72973			46	3	3	3.753									0
	46	0	0	0	0	16	16	5.33333	1	1			47	8	7.82979	9.79506									0
	43	1	1.06977	0	0	2	2.13953	1.06977	0	0			43	4	4.27907	5.35312									0.6072
	46			0	0	0	0	0	2	2			42	7	7.66667	9.591									0.269867
	44	2	2.09091	7	7.31818	5	5.22727	4.87879	4	4.18182			48	3	2.875	3.59662									1.12967
	46	0	0	2	2	2	2	1.33333	3	3			50	10	9.2	11.5092									0.528
	47	0	0	2	1.95745	0	0	0.652482	0	0			45	1	1.02222	1.2788									2.112
	45	0	0	2	2.04444	2	2.04444	1.36296	0	0			45	4	4.08889	5.1152									0
	47	2	1.95745	5	4.89362	5	4.89362	3.91489	4	3.91489			41	1	1.12195	1.40356									0.528
	47	0	0	1	0.978723	0	0	0.326241	1	0.978723			43	1	1.06977	1.33828									1.584
	46	1	1	1	1	1	1	1	1	1			57	2	1.61404	2.01916									0
	40	0	0					0	0	0			58	1	0.793103	0.992172									0.528
	46	0	0	2	2	3	3	1.66667	1	1			35	1	1.31429	1.64417									0
	42	0	0	2	2.19048	1	1.09524	1.09524	1	1.09524			48	2	1.91667	2.39775									1.584
	46	0	0	3	3	5	5	2.66667	2	2			44	1	1.04545	1.30786									0
	46	1	1	3	3	5	5	3	4	4			35	3	3.94286	4.93251									0.528
	46	0	0	3	3	2	2	1.66667	3	3			51	3	2.70588	3.38506									0
	45	0	0	3	3.06667	3	3.06667	2.04444	3	3.06667			51	4	3.60784	4.51341									1.584
	46	0	0	0	0	1	1	0.333333	1	1			37	2	2.48649	3.11059									0.528
	92	0	0	2	1	4	2	1	1	0.5			48	2	1.91667	2.39775									2.69867
	37	0	0	2	2.48649	3	3.72973	2.07207	2	2.48649			35	3	3.94286	4.93251									2.69867
	34	0	0		0	1	1.35294	0.45098	0	0			46	0	0	0									0.528
	47	0	0	4	3.91489	4	3.91489	2.60993	0	0			43	1	1.06977	1.33828									1.07947
	46	0	0	0	0	0	0	0	0	0			48	1	0.958333	1.19887									2.25935
	43	1	1.06977	2	2.13953	4	4.27907	2.49612	2	2.13953			44	3	3.13636	3.92359									2.024
	46	1	1	2	2	5	5	2.66667	1	1			47	3	2.93617	3.67315									1.9693
	46	0	0	0	0	0	0	0	1	1			46	1	1	1.251									3.73662
	46	0	0	0	0	2	2	0.666667	0	0			44	0	0	0									7.176
	91	0	0	2	1.01099	5	2.52747	1.17949	1	0.505495			61	1	0.754098	0.943377									2.82419
	47	0	0	2	1.95745	2	1.95745	1.30496	1	0.978723			44	0	0	0									2.69867
	45	1	1.02222	1.5	1.53333	1.5	1.53333	1.36296	1	1.02222			43	1	1.06977	1.33828									1.69451
	50	0	0	5	4.6	4	3.68	2.76	3	2.76			43	2	2.13953	2.67656									1.056
	46	0	0	4	4	7	7	3.66667	3	3			37	1	1.24324	1.5553									2.112
	46	0.5	0.5	2	2	4	4	2.16667	3	3			43	0	0	0									2.208
	39	0	0			4	4.71795	2.35897	2	2.35897			41	0	0	0									2.76
	42	0	0	0	0	3	3.28571	1.09524	0	0			40	2	2.3	2.8773									2.208
	47			2	1.95745	3	2.93617	2.44681	0	0			43	2	2.13953	2.67656									3.168
	44	0	0	1	1.04545	3	3.13636	1.39394	0	0			52	1	0.884615	1.10665									2.15893
	45	0	0	0	0	0	0	0	0	0			35	2	2.62857	3.28834									0
	46	0	0	2	2	2	2	1.33333	0	0			41	1	1.12195	1.40356									1.584
	43	0	0	0	0	2	2.13953	0.713178	0	0			36	4	5.11111	6.394									0.528
	35	0	0			1	1.31429	0.657143	0	0			42	1	1.09524	1.37014									0.528
	48	0	0	0	0	3	2.875	0.958333	0	0			36	2	2.55556	3.197									0.552
	39	0	0	0	0	4	4.71795	1.57265	0	0			43	4	4.27907	5.35312									1.056
	42	0	0	0	0	1	1.09524	0.365079	1	1.09524			60	2	1.53333	1.9182									0
	46			3	3	3	3	3	2	2			61	3	2.2623	2.83013									1.056
	46	0	0	3	3	5	5	2.66667	2	2			46	3	3	3.753									1.056
	46	0	0	3	3	3	3	2	0	0			49	2	1.87755	2.34882									2.15893
	44	0	0	0	0	5	5.22727	1.74242	2	2.09091			40	4	4.6	5.7546									1.6192
	44	1	1.04545	4	4.18182	2	2.09091	2.43939	2	2.09091			35	3	3.94286	4.93251									0
	46	0	0	4	4	7	7	3.66667	5	5			31	1	1.48387	1.85632									1.12967
								1.66624		1.33219			83	1	0.554217	0.693325									0.552
			0.248184		1.67881		3.32693	1.75567					41	4	4.4878	5.61424									1.056
	Correction factor		7.07407		1.04578		0.527714			1.25076			42	1	1.09524	1.37014									0
													46	3	3	3.753									1.584
															2.54258	3.18077									1.584
	Metaphase no							61																	0.792
																									0
																									0.539733
																									0.528
																									0
																									1.056
																									1.584
																									0
																									1.584
																									1.656
																									1.656
																									0
																									0
																									1.056
																									0
																									2.112
																									0
																									1.056
																									1.056
																									0.528
																									0.539733
																									1.18478
																									0.528
																									0.59239
																									2.25935
																									0.539733

## Sheet: Table S8
Table S8. Analysis of extra chromosomal telomere seqences (ECTS)
	ECTS
EB-6085 (+/-)					EB-2302 (+/-)					HSC62N (-/-)					FANCD1-NORD (-/-)					FANCD1-Span (-/-)					EB-1482 (+/-)					EB-1830 (+/-)					EB-1690 (+/-)					EB-0392 (+/+)					EB-6457 (+/+)				BRCA2 (+/+)
Chromosome number	ECTS	For 46 chromosomes	ECTS		Chromosome number	ECTS	For 46 chromosomes	ECTS		Chromosome number	ECTS	For 46 chromosomes	ECTS		Chromosome number	ECTS	For 46 chromosomes	ECTS		Chromosome number	ECTS	For 46 chromosomes	ECTS		Chromosome number	ECTS	For 46 chromosomes	ECTS		Chromosome number	ECTS	For 46 chromosomes	ECTS		Chromosome number	ECTS	For 46 chromosomes	ECTS		Chromosome number	ECTS	For 46 chromosomes	ECTS		Chr. No.	ECTS	ECTS		0
45	0	1.02222	0		46	5	1	5		46	15	1	15		46	62	1	62		46	8	1	8		46	3	1	3		41	30	1.122	33.66		45	2	1.0222	2.04		46	0	1	0		40	0	0		4
46	2	1	2		45	4	1.02222	4.08889		46	23	1	23		46	13	1	13		46	9	1	9		45	4	1.0222	4.09		46	5	1	5		43	6	1.0698	6.42		46	4	1	4		45	0	0		0
46	8	1	8		46	1	1	1		46	11	1	11		46	3	1	3		43	18	1.06977	19.2558		46	34	1	34		44	0	1.0455	0		36	1	1.2778	1.28		46	0	1	0		51	0	0		0
46	1	1	1		46	14	1	14		46	16	1	16		46	8	1	8		45	44	1.02222	44.9778		47	26	0.9787	25.45		46	0	1	0		37	3	1.2432	3.73		40	0	1.15	0		48	0	0		14
46	7	1	7		45	2	1.02222	2.04444		45	16	1.02222	16.3556		46	25	1	25		46	4	1	4		46	3	1	3		44	12	1.0455	12.55		39	3	1.1795	3.54		46	14	1	14		46	1	1		1
46	5	1	5		46	0	1	0		46	29	1	29		46	14	1	14		42	9	1.09524	9.85714		45	1	1.0222	1.02		46	5	1	5		44	9	1.0455	9.41		46	1	1	1		37	0	0		0
46	5	1	5		46	5	1	5		45	16	1.02222	16.3556		46	17	1	17		46	2	1	2		92	11	0.5	5.5		44	12	1.0455	12.55		43	6	1.0698	6.42		41	0	1.12195	0		46	0	0		2
46	6	1	6		46	4	1	4		46	32	1	32		44	6	1.04545	6.27273		46	7	1	7		46	6	1	6		46	12	1	12		45	2	1.0222	2.04		46	2	1	2		79	0	0		2.96774
44	16	1.04545	16.7273		46	12	1	12		44	10	1.04545	10.4545		44	22	1.04545	23		46	15	1	15		46	5	1	5		89	23	0.5169	11.89		43	4	1.0698	4.28		31	2	1.48387	2.96774		34	0	0		1.02222
46	2	1	2		45	3	1.02222	3.06667		46	19	1	19		46	8	1	8		44	4	1.04545	4.18182		43	3	1.0698	3.21		49	15	0.9388	14.08		46	4	1	4		45	1	1.02222	1.02222		46	0	0		2.48649
46	4	1	4		46	2	1	2		46	31	1	31		46	9	1	9		45	4	1.02222	4.08889		46	12	1	12		45	5	1.0222	5.11		46	5	1	5		37	2	1.24324	2.48649		46	0	0		7
46	3	1	3		46	0	1	0		44	12	1.04545	12.5455		46	20	1	20		45	9	1.02222	9.2		81	38	0.5679	21.58		46	16	1	16		44	7	1.0455	7.32		46	7	1	7		47	0	0		1.06977
45	4	1.02222	4.08889		46	2	1	2		46	16	1	16		46	8	1	8		42	4	1.09524	4.38095		46	21	1	21		52	8	0.8846	7.08		44	14	1.0455	14.64		43	1	1.06977	1.06977		43	0	0		0
46	3	1	3		46	19	1	19		46	21	1	21		46	22	1	22		46	4	1	4		46	23	1	23		46	8	1	8		44	4	1.0455	4.18		46	0	1	0		42	0	0		17.7727
46	4	1	4		46	6	1	6		46	3	1	3		46	5	1	5		46	10	1	10		46	21	1	21		46	9	1	9		46	3	1	3		44	17	1.04545	17.7727		48	0	0		2
46	3	1	3		45	1	1.02222	1.02222		46	18	1	18		46	42	1	42		46	0	1	0		45	11	1.0222	11.24		46	6	1	6		45	6	1.0222	6.13		46	2	1	2		50	0	0		6.85106
46	0	1	0		46	0	1	0		46	11	1	11		45	9	1.02222	9.2		45	8	1.02222	8.17778		46	15	1	15		26	7	1.7692	12.38		46	2	1	2		47	7	0.978723	6.85106		45	0	0		0
46	2	1	2		46	5	1	5		46	17	1	17		45	17	1.02222	17.3778		44	21	1.04545	21.9545		42	8	1.0952	8.76		46	5	1	5		46	3	1	3		45	0	1.02222	0		45	0	0		0
45	2	1.02222	2.04444		46	1	1	1		46	19	1	19		44	22	1.04545	23		45	5	1.02222	5.11111		46	12	1	12		44	9	1.0455	9.41		46	10	1	10		47	0	0.978723	0		41	0	0		0
46	0	1	0		46	1	1	1		46	34	1	34		46	8	1	8		43	7	1.06977	7.48837		43	13	1.0698	13.91		46	26	1	26		46	6	1	6		47	0	0.978723	0		43	0	0		0
46	2	1	2		46	2	1	2		46	38	1	38		46	7	1	7		39	5	1.17949	5.89744		44	7	1.0455	7.32		36	7	1.2778	8.94		44	14	1.0455	14.64		46	0	1	0		57	2	1.61404		4
46	1	1	1		46	3	1	3		87	27	0.528736	14.2759		43	14	1.06977	14.9767		44	3	1.04545	3.13636		46	4	1	4		46	18	1	18		46	7	1	7		46	4	1	4		58	0	0		6.57143
46	3	1	3		46	0	1	0		46	18	1	18		45	3	1.02222	3.06667		45	18	1.02222	18.4		46	9	1	9		92	5	0.5	2.5		46	4	1	4		42	6	1.09524	6.57143		35	0	0		2
46	2	1	2		46	0	1	0		46	21	1	21		45	6	1.02222	6.13333		45	21	1.02222	21.4667		45	8	1.0222	8.18		46	5	1	5		46	6	1	6		46	2	1	2		48	0	0		0
46	1	1	1		46	7	1	7		46	8	1	8		44	3	1.04545	3.13636		46	17	1	17		46	2	1	2		46	6	1	6		46	9	1	9		46	0	1	0		44	0	0		2
46	3	1	3		45	3	1.02222	3.06667		46	11	1	11		46	5	1	5		46	0	1	0		46	3	1	3		46	3	1	3		45	10	1.0222	10.22		46	2	1	2		35	0	0		7.15556
46	0	1	0		46	3	1	3		46	25	1	25		44	30	1.04545	31.3636		46	5	1	5		44	7	1.0455	7.32		37	16	1.2432	19.89		45	3	1.0222	3.07		45	7	1.02222	7.15556		51	0	0		1
46	2	1	2		46	1	1	1		47	24	0.978723	23.4894		43	32	1.06977	34.2326		45	4	1.02222	4.08889		46	9	1	9		39	10	1.1795	11.79		46	1	1	1		46	1	1	1		51	0	0		0.5
46	0	1	0		46	38	1	38		45	7	1.02222	7.15556		37	46	1.24324	57.1892		45	3	1.02222	3.06667		46	23	1	23		46	5	1	5		43	2	1.0698	2.14		92	1	0.5	0.5		37	1	1.24324		2.48649
44	1	1.04545	1.04545		46	46	1	46		46	6	1	6		45	25	1.02222	25.5556		46	2	1	2		46	4	1	4		46	10	1	10		88	30	0.5227	15.68		37	2	1.24324	2.48649		48	0	0		1.35294
46	2	1	2		46	13	1	13		46	9	1	9		46	3	1	3		45	0	1.02222	0		46	7	1	7		46	15	1	15		89	7	0.5169	3.62		34	1	1.35294	1.35294		35	0	0		0
46	0	1	0		46	1	1	1		43	40	1.06977	42.7907		46	2	1	2		40	16	1.15	18.4		46	20	1	20		46	5	1	5		46	3	1	3		47	0	0.978723	0		46	0	0		0
47	10	0.978723	9.78723		46	2	1	2		46	19	1	19		45	9	1.02222	9.2		46	19	1	19		46	17	1	17		46	6	1	6		46	8	1	8		46	0	1	0		43	1	1.06977		3.36585
46	4	1	4		46	17	1	17		44	9	1.04545	9.40909		43	5	1.06977	5.34884		44	0	1.04545	0		46	15	1	15		42	26	1.0952	28.48		46	3	1	3		41	3	1.12195	3.36585		48	0	0		0
46	4	1	4		46	6	1	6		45	22	1.02222	22.4889		38	3	1.21053	3.63158		45	0	1.02222	0		46	6	1	6		46	3	1	3		92	2	0.5	1		46	0	1	0		44	0	0		2
46	0	1	0		45	8	1.02222	8.17778		46	26	1	26		46	9	1	9		46	12	1	12		46	5	1	5		92	15	0.5	7.5		46	3	1	3		46	2	1	2		47	0	0		5
46	1	1	1		45	10	1.02222	10.2222		36	30	1.27778	38.3333		46	7	1	7		45	0	1.02222	0		46	5	1	5		46	26	1	26		45	1	1.0222	1.02		46	5	1	5		46	0	0		0.511111
46	3	1	3		46	26	1	26		46	15	1	15		45	33	1.02222	33.7333		45	11	1.02222	11.2444		46	6	1	6		41	2	1.122	2.24		46	2	1	2		90	1	0.511111	0.511111		44	0	0		0.978723
46	3	1	3		46	6	1	6		46	44	1	44		44	8	1.04545	8.36364		46	0	1	0		48	14	0.9583	13.42		46	16	1	16		46	2	1	2		47	1	0.978723	0.978723		61	0	0		7.15556
46	4	1	4		46	1	1	1		46	36	1	36		45	6	1.02222	6.13333		47	8	0.978723	7.82979		77	8	0.5974	4.78		47	6	0.9787	5.87		46	2	1	2		45	7	1.02222	7.15556		44	1	1.04545		0
46	0	1	0		46	2	1	2		45	24	1.02222	24.5333		46	50	1	50		46	3	1	3		46	2	1	2		42	27	1.0952	29.57		46	3	1	3		50	0	0.92	0		43	0	0		1
46	2	1	2		46	16	1	16		41	20	1.12195	22.439		46	1	1	1		46	3	1	3		43	0	1.0698	0		46	10	1	10		44	3	1.0455	3.14		46	1	1	1		43	0	0		1.95745
45	0	1.02222	0		46	17	1	17		47	15	0.978723	14.6809		46	33	1	33		47	5	0.978723	4.89362		46	6	1	6		42	19	1.0952	20.81		46	13	1	13		47	2	0.978723	1.95745		37	0	0		2.09091
45	4	1.02222	4.08889		46	2	1	2		average	20.0698		20.1467		43	34	1.06977	36.3721		43	6	1.06977	6.4186		38	19	1.2105	23		40	22	1.15	25.3		44	10	1.0455	10.45		44	2	1.04545	2.09091		43	0	0		3.06667
93	0	0.494624	0		46	4	1	4		SEM	1.48092		1.53871		46	10	1	10		46	10	1	10		46	5	1	5		90	5	0.5111	2.56		44	0	1.0455	0		45	3	1.02222	3.06667		41	0	0		2
46	0	1	0		46	0	1	0		stdev	9.71105		10.09		38	36	1.21053	43.5789		45	10	1.02222	10.2222		46	12	1	12		43	19	1.0698	20.33		46	2	1	2		46	2	1	2		40	1	1.15		6.57143
46	0	1	0		47	0	0.978723	0		n	43				41	18	1.12195	20.1951		45	6	1.02222	6.13333		46	17	1	17		46	7	1	7		45	3	1.0222	3.07		42	6	1.09524	6.57143		43	1	1.06977		5.95294
46	2	1	2		46	7	1	7							46	32	1	32		45	18	1.02222	18.4		46	4	1	4		46	0	1	0		46	0	1	0		85	11	0.541176	5.95294		52	0	0		3.2093
45	1	1.02222	1.02222		92	6	0.5	3							46	16	1	16		46	21	1	21		46	3	1	3		46	6	1	6		45	0	1.0222	0		43	3	1.06977	3.2093		35	0	0		9.2
46	2	1	2		46	0	1	0							45	23	1.02222	23.5111		44	11	1.04545	11.5		46	8	1	8		46	3	1	3		46	7	1	7		45	9	1.02222	9.2		41	0	0		6.57143
46	0	1	0		46	2	1	2							46	43	1	43		46	19	1	19		46	9	1	9		46	7	1	7		90	21	0.5111	10.73		35	5	1.31429	6.57143		36	1	1.27778		0.958333
46	0	1	0		46	3	1	3							46	8	1	8		43	27	1.06977	28.8837		46	4	1	4		46	36	1	36		46	3	1	3		48	1	0.958333	0.958333		42	0	0		2.35897
45	26	1.02222	26.5778		45	0	1.02222	0							45	17	1.02222	17.3778		45	5	1.02222	5.11111		45	5	1.0222	5.11		46	5	1	5		46	0	1	0		39	2	1.17949	2.35897		36	0	0		2.19048
46	6	1	6		46	6	1	6							46	3	1	3		45	6	1.02222	6.13333		46	10	1	10		46	15	1	15		46	0	1	0		42	2	1.09524	2.19048		43	0	0		1
46	1	1	1		46	3	1	3							45	33	1.02222	33.7333		46	14	1	14		46	1	1	1		46	5	1	5		45	4	1.0222	4.09		46	1	1	1		60	0	0		2
46	3	1	3		46	6	1	6							46	11	1	11		46	2	1	2		92	14	0.5	7		46	5	1	5		41	4	1.122	4.49		46	2	1	2		61	1	0.754098		3
46	0	1	0		46	11	1	11							46	6	1	6		46	7	1	7		46	10	1	10		46	6	1	6		46	10	1	10		46	3	1	3		46	0	0		0
46	0	1	0		46	4	1	4							46	32	1	32		44	2	1.04545	2.09091		46	5	1	5		46	12	1	12		41	0	1.122	0		44	0	1.04545	0		49	1	0.938776		0
46	5	1	5		46	3	1	3							46	10	1	10		46	6	1	6		46	4	1	4		46	11	1	11		43	1	1.0698	1.07		44	0	1.04545	0		40	0	0		3
46	5	1	5		46	4	1	4							41	9	1.12195	10.0976		46	7	1	7		44	3	1.0455	3.14		46	5	1	5		45	1	1.0222	1.02		46	3	1	3		35	0	0		0
average	3		3.02304		46	0	1	0							45	8	1.02222	8.17778		45	3	1.02222	3.06667		46	5	1	5		45	6	1.0222	6.13		average	5.06667		4.69794		average	2.71667		2.73959		31	0	0		0
SEM	0.534673		0.546018		45	0	1.02222	0							35		1.31429			46	5	1	5		46	1	1	1		45	5	1.0222	5.11		SEM	0.679343		0.51141		SEM	0.446639		0.442673		83	0	0		0
stdev	4.14156		4.22944		average	6.06452		6.02724							46		1			46	9	1	9		46	4	1	4		46	3	1	3		stdev			3.96137		stdev					41	0	0		0
n	60				SEM	1.09271		1.09392							average	16.8689		17.4747		45	16	1.02222	16.3556		46	13	1	13		average	10.4286		10.5037		n	60				n	60				42	0	0		1
					stdev	8.60398		8.61357							SEM	1.77989		1.87829		46	2	1	2		average	9.57812		9.17216		SEM	1.00605		1.05719												46	0	0		0
					n	62									stdev	13.9014		14.6699		46	1	1	1		SEM	0.98092		0.903551		stdev	7.9853		8.39117														0.171737		0
															n	61				average	8.48485		8.70324		stdev	7.84736		7.22841		n	63																		0
																				SEM	0.966392		0.996215		n	64																							0
																				stdev	7.851		8.09329																										0
																				n	66																												0
																																																	0
																																																	0
																																																	0
																																																	0
																																																	0
																																																	0
																																																	0
																																																	0
																																																	0
																																																	1.61404
																																																	0
																																																	0
																																																	0
																																																	0
																																																	0
																																																	0
																																																	0
																																																	1.24324
																																																	0
																																																	0
																																																	0
																																																	1.06977
																																																	0
																																																	0
																																																	0
																																																	0
																																																	0
																																																	0
																																																	1.04545
																																																	0
																																																	0
																																																	0
																																																	0
																																																	0
																																																	1.15
																																																	1.06977
																																																	0
																																																	0
																																																	0
																																																	1.27778
																																																	0
																																																	0
																																																	0
																																																	0
																																																	0.754098
																																																	0
																																																	0.938776
																																																	0
																																																	0
																																																	0
																																																	0
																																																	0
																																																	0
																																																	0
























































































































































































[truncated: 7 more columns]
